# Supplementary material for: Microbiomes of Blood-Feeding Arthropods: Genes Coding for Essential Nutrients and Relation to Vector Fitness and Pathogenic Infections. A Review
Source: Microorganisms. 2021 Nov 25;9(12):2433. doi: 10.3390/microorganisms9122433 (PMC8704530; doi:10.3390/microorganisms9122433)
Supplement: Supplementary file 1 [file microorganisms-09-02433-s001.zip]

Archive with 26 entries (23 files):
- microorganisms-1377975 revised version supplymentary/__MACOSX/
- microorganisms-1377975 revised version supplymentary/__MACOSX/._Supplemental Table S7 Comparison reactive oxygen species in diverse bacteria infecting blood-feeders versus non-blood feeders.xlsx
- microorganisms-1377975 revised version supplymentary/__MACOSX/._Supplementary Material
- microorganisms-1377975 revised version supplymentary/__MACOSX/Supplementary Material/
- microorganisms-1377975 revised version supplymentary/__MACOSX/Supplementary Material/._.DS_Store
- microorganisms-1377975 revised version supplymentary/__MACOSX/Supplementary Material/._Supplemental Figure S1 Pseudomonas Clustal Omega amino acid alignment MEGA.png
- microorganisms-1377975 revised version supplymentary/__MACOSX/Supplementary Material/._Supplemental Figure S2 Enterobacteriaceae MEGA amino acid alignment 22 species.xlsx
- microorganisms-1377975 revised version supplymentary/__MACOSX/Supplementary Material/._Supplemental Table S1  Comparison microbiota diverse vector arthropods.xlsx
- microorganisms-1377975 revised version supplymentary/__MACOSX/Supplementary Material/._Supplemental Table S2 cdd B vitamins LIST OF 68 vitamin related genes.xlsx
- microorganisms-1377975 revised version supplymentary/__MACOSX/Supplementary Material/._Supplemental Table S3  Patricbrc Genome List of genomes and their characteristics.xlsx
- microorganisms-1377975 revised version supplymentary/__MACOSX/Supplementary Material/._Supplemental Table S4  Evidence comparing enteric versus nonenteric.xlsx
- microorganisms-1377975 revised version supplymentary/__MACOSX/Supplementary Material/._Supplemental Table S5 Dunnets test all versus Blochmania aphidicola.xlsx
- microorganisms-1377975 revised version supplymentary/__MACOSX/Supplementary Material/._Supplemental Table S6  Evidence comparing enteric versus endosymbiont Rickettsia belli.xlsx
- microorganisms-1377975 revised version supplymentary/__MACOSX/Supplementary Material/._Supplemental Table S8 Comparison amino acids.xlsx
- microorganisms-1377975 revised version supplymentary/Supplemental Table S7 Comparison reactive oxygen species in diverse bacteria infecting blood-feeders versus non-blood feeders.xlsx
- microorganisms-1377975 revised version supplymentary/Supplementary Material/
- microorganisms-1377975 revised version supplymentary/Supplementary Material/.DS_Store
- microorganisms-1377975 revised version supplymentary/Supplementary Material/Supplemental Figure S1 Pseudomonas Clustal Omega amino acid alignment MEGA.png
- microorganisms-1377975 revised version supplymentary/Supplementary Material/Supplemental Figure S2 Enterobacteriaceae MEGA amino acid alignment 22 species.xlsx
- microorganisms-1377975 revised version supplymentary/Supplementary Material/Supplemental Table S1  Comparison microbiota diverse vector arthropods.xlsx
- microorganisms-1377975 revised version supplymentary/Supplementary Material/Supplemental Table S2 cdd B vitamins LIST OF 68 vitamin related genes.xlsx
- microorganisms-1377975 revised version supplymentary/Supplementary Material/Supplemental Table S3  Patricbrc Genome List of genomes and their characteristics.xlsx
- microorganisms-1377975 revised version supplymentary/Supplementary Material/Supplemental Table S4  Evidence comparing enteric versus nonenteric.xlsx
- microorganisms-1377975 revised version supplymentary/Supplementary Material/Supplemental Table S5 Dunnets test all versus Blochmania aphidicola.xlsx
- microorganisms-1377975 revised version supplymentary/Supplementary Material/Supplemental Table S6  Evidence comparing enteric versus endosymbiont Rickettsia belli.xlsx
- microorganisms-1377975 revised version supplymentary/Supplementary Material/Supplemental Table S8 Comparison amino acids.xlsx
