# Supplementary material for: Microbiomes of Blood-Feeding Arthropods: Genes Coding for Essential Nutrients and Relation to Vector Fitness and Pathogenic Infections. A Review
Source: Microorganisms. 2021 Nov 25;9(12):2433. doi: 10.3390/microorganisms9122433 (PMC8704530; doi:10.3390/microorganisms9122433)
Supplement: Supplementary file 1 [file microorganisms-09-02433-s001.zip › microorganisms-1377975 revised version supplymentary/Supplemental Table S7 Comparison reactive oxygen species in diverse bacteria infecting blood-feeders versus non-blood feeders.xlsx]

## Sheet: Sheet1
		Supplemental Table S7. Comparison reactive oxygen species in diverse species infecting blood-feeders versus non-blood feeders
	1-WAY ANOVA
		Table Analyzed	Data 4
		ANOVA summary
		F	6.332
		P value	<0.0001
		P value summary	****					Adjusted P Value
		Significant diff. among means (P < 0.05)?	Yes
		R squared	0.3762					<0.0001
								0.0128
		Brown-Forsythe test						0.001
		F (DFn, DFd)	3.083 (20, 210)					0.0022
		P value	<0.0001					<0.0001
		P value summary	****					<0.0001
		Are SDs significantly different (P < 0.05)?	Yes					0.0065
								0.0005
		Bartlett's test						0.0242
		Bartlett's statistic (corrected)	102					0.0177
		P value	<0.0001					0.1981
		P value summary	****					0.9997
		Are SDs significantly different (P < 0.05)?	Yes					0.9993
								0.0065
		ANOVA table	SS	DF	MS	F (DFn, DFd)	P value	>0.9999
		Treatment (between columns)	870.1	20	43.5	F (20, 210) = 6.332	P<0.0001	0.9999
		Residual (within columns)	1443	210	6.871			0.9994
		Total	2313	230				0.9994
								0.9994
		Data summary						0.9657
		Number of treatments (columns)	21
		Number of values (total)	231
		2-way ANOVA		Data sets analyzed	A-U	Mean Diff.	SE of diff.	N1	N2	q	DF
			Test details	Mean 1	Mean 2
						-4.364	0.8839	11	11	4.937	200
			Rickettsia bellii vs. Enterobacter cloace	1.091	5.455	-3	0.8839	11	11	3.394	200
			Rickettsia bellii vs. Acetobacter	1.091	4.091	-3.636	0.8839	11	11	4.114	200
			Rickettsia bellii vs. Staphylococcus	1.091	4.727	-3.455	0.8839	11	11	3.908	200
			Rickettsia bellii vs. Acinetobacter	1.091	4.545	-5	0.8839	11	11	5.657	200
			Rickettsia bellii vs. Pseudomonas	1.091	6.091	-4.455	0.8839	11	11	5.04	200
			Rickettsia bellii vs. Serratia marcesans	1.091	5.545	-3.182	0.8839	11	11	3.6	200
			Rickettsia bellii vs. Pantoea	1.091	4.273	-3.818	0.8839	11	11	4.32	200
			Rickettsia bellii vs. Sphinogmonas	1.091	4.909	-2.818	0.8839	11	11	3.188	200
			Rickettsia bellii vs. Stenotrophomonas	1.091	3.909	-2.909	0.8839	11	11	3.291	200
			Rickettsia bellii vs. Rhodococcus	1.091	4	-2.091	0.8839	11	11	2.366	200
			Rickettsia bellii vs. Gordonia	1.091	3.182	0.1818	0.8839	11	11	0.2057	200
			Rickettsia bellii vs. Borrelia burgdorferi	1.091	0.9091	-0.4545	0.8839	11	11	0.5143	200
			Rickettsia bellii vs. Francisella tularense	1.091	1.545	-3.182	0.8839	11	11	3.6	200
			Rickettsia bellii vs. Yersinia pestis	1.091	4.273	0	0.8839	11	11	0	200
			Rickettsia bellii vs. Wigglesworthia	1.091	1.091	0.09091	0.8839	11	11	0.1029	200
			Rickettsia bellii vs. Coxiella	1.091	1	0.3636	0.8839	11	11	0.4114	200
			Rickettsia bellii vs. Wolbachia pipiensis	1.091	0.7273	0.3636	0.8839	11	11	0.4114	200
			Rickettsia bellii vs. Blochmania	1.091	0.7273	0.3636	0.8839	11	11	0.4114	200
			Rickettsia bellii vs. Buchnera aphidicola	1.091	0.7273	1	0.8839	11	11	1.131	200
			Rickettsia bellii vs. Cardinium endosymbiont	1.091	0.09091
