# Supplementary material for: Microbiomes of Blood-Feeding Arthropods: Genes Coding for Essential Nutrients and Relation to Vector Fitness and Pathogenic Infections. A Review
Source: Microorganisms. 2021 Nov 25;9(12):2433. doi: 10.3390/microorganisms9122433 (PMC8704530; doi:10.3390/microorganisms9122433)
Supplement: Supplementary file 1 [file microorganisms-09-02433-s001.zip › microorganisms-1377975 revised version supplymentary/Supplementary Material/Supplemental Figure S2 Enterobacteriaceae MEGA amino acid alignment 22 species.xlsx]

## Sheet: Sequence Data
Domain: Bacteria
Buttiauxella brennerae OAT32073 Vector unknown	-	-	-	-	-	-	-	-	-	-	-	-	-	-	-	-	-	-	-	-	-	-	-	-	M	R	K	I	A	P	G	I	V	G	N	F	I	Q	W	R	F	A	L	L	C	I	A	I	F
Citrobacter freundii KFB96691 Lutzoymia longipalpis	-	-	-	-	-	-	-	-	-	-	-	-	-	-	-	-	-	M	K	A	A	A	K	T	H	K	P	K	R	Q	E	E	Q	A	.	.	.	S	.	.	.	.	.	.	.	G	C	.	L
Enterobacter cloacae ASP00379 Phlebotomus papatasi	-	-	-	-	-	-	-	-	-	-	-	-	-	-	-	-	-	-	-	-	-	-	-	-	-	-	-	-	-	-	-	-	-	M	K	.	V	K	Y	L	L	I	.	A	V	C	C	.	L
Enterobacter cloacae FtsICBK87678 Ixodes scapularis	-	-	-	-	-	-	-	-	-	-	-	-	-	-	-	-	-	M	K	A	A	A	K	T	L	K	P	K	R	Q	E	E	Q	A	.	.	V	S	.	.	.	.	.	.	.	G	C	.	L
Erwinia amylovora CFBP1430 Lutzoymia lonigipalpis	-	-	-	-	-	-	-	-	-	-	-	-	-	-	-	-	-	-	-	M	P	P	L	R	K	S	L	A	K	S	Q	S	A	P	T	.	N	L	L	.	.	R	.	V	.	L	G	V	L
Erwinia pyrifoliae CAX56668 Phlebotomus papatasi	-	-	-	-	-	-	-	-	-	-	-	-	-	-	-	-	-	-	-	M	P	P	L	R	K	S	L	A	K	S	Q	S	G	P	T	.	N	P	L	.	.	R	.	V	.	L	G	V	.
Escherichia coli ASO85286 Ixodes scapularis	-	-	-	-	-	-	-	-	-	-	-	-	-	-	-	-	-	-	-	-	-	-	-	-	-	-	-	-	-	-	-	-	-	-	-	-	-	-	-	-	M	I	.	A	V	C	C	.	L
Escherichia coli YP 002409768 Phlebotomus paptasi	-	-	-	-	-	-	-	-	-	-	-	-	-	-	-	-	-	-	-	-	-	-	-	-	-	-	-	-	-	-	-	-	-	M	K	.	V	K	Y	F	L	I	.	A	V	C	C	.	L
Klebsiella pneumoniae BAH63518 Lutzomyia longipalpis	M	L	P	G	R	Y	A	V	G	F	S	S	D	S	G	D	V	P	L	M	P	L	L	R	D	E	I	R	D	H	S	A	E	E	M	L	F	I	R	.	A	.	I	A	F	L	L	V	V
Klebsiella pneumoniae SLY59787 Ixodes scapularis	-	-	-	-	-	-	-	-	-	-	-	-	-	-	-	-	-	-	-	-	-	-	-	-	-	-	-	-	-	-	-	-	-	M	K	.	V	K	Y	L	L	I	.	A	V	C	C	V	L
Kluyvera georgiana OAT52575 Vector unknown	-	-	-	-	-	-	-	-	M	I	I	K	N	K	I	S	C	G	F	M	L	Q	M	K	R	K	S	T	E	K	Q	N	K	D	S	.	.	T	S	.	Y	T	I	I	.	L	G	.	L
Pantoea agglomerans ftsI KEY41775 Phlebotomus papatasi	-	-	-	-	-	-	-	-	-	-	-	-	-	-	-	-	-	-	-	M	P	R	I	K	K	L	L	G	K	D	Q	.	K	A	P	.	N	P	F	.	.	R	.	I	.	L	G	V	T
Pantoea ananatis FtsI CCF11214 Lutzomyia longipalpis	-	-	-	-	-	-	-	-	-	-	-	-	-	-	-	-	-	-	-	M	P	R	I	K	K	L	L	G	K	D	Q	.	K	A	P	.	N	P	F	.	.	R	.	I	.	L	G	V	.
Pluralibacter gergoviae OUF54710 FtsI Phlebotomus papatasi	-	-	-	-	-	-	-	-	-	-	-	-	-	-	-	-	-	-	-	-	-	-	-	-	-	-	-	-	M	Q	N	H	R	F	.	.	P	P	V	.	.	G	.	.	.	.	.	.	L
Proteus mirabilis FtsI KXB99160	-	-	-	-	-	-	-	-	M	K	F	S	R	S	A	K	A	K	T	K	T	K	S	N	A	K	L	R	K	.	E	E	K	T	G	.	V	S	.	.	.	.	.	.	.	G	G	.	G
Proteus mirabilis FtsI SFG32638 Lutzomia longipalpis	-	-	-	-	-	-	-	-	M	K	F	S	R	S	A	K	A	K	T	K	T	K	S	N	A	K	L	R	K	.	E	E	K	T	G	.	V	S	.	.	.	.	.	.	.	G	G	.	G
Raoultella planticola KFD06435 Vector unknown	-	-	-	-	-	-	-	-	-	-	-	-	-	-	-	-	-	-	-	M	T	L	L	R	D	E	I	R	D	H	S	A	E	E	M	L	F	I	R	.	A	.	I	A	F	L	L	V	V
Salmonella enterica AKD07328 Anopheles gambiae Lutzomyia longipalpis	-	-	-	-	-	-	-	-	-	-	-	-	-	-	-	-	-	-	-	-	M	K	R	Q	N	S	F	R	D	Y	T	A	E	S	A	L	F	V	R	.	A	L	V	A	F	L	G	.	L
Serratia marcescens KFD16849 Lutzomyia longipalpis	-	-	-	-	-	-	-	-	-	-	-	-	-	-	-	-	-	-	M	K	A	A	R	P	G	K	L	R	R	Q	E	D	Q	A	S	.	V	S	.	.	.	.	.	.	.	G	C	.	L
Shigella dysenteriae YP 405138 Ixodes scapularis	-	-	-	-	-	-	-	-	-	-	-	-	-	-	-	-	-	-	-	-	-	-	-	-	-	-	-	-	-	-	-	-	-	M	K	.	V	K	Y	F	L	I	.	A	V	C	C	.	L
Trabulsiella guamensis KFC07695 Lutzoymia longipalpis	-	-	-	-	-	-	-	-	-	-	-	-	-	-	-	-	-	M	K	A	A	A	K	T	L	K	P	K	R	Q	E	E	Q	A	.	.	.	S	.	.	.	.	.	.	.	G	C	.	L
Xenorhabdus mauleonii FtsI SFJ49221	-	-	-	-	-	-	-	-	-	-	-	-	-	-	-	-	-	-	M	K	A	A	R	S	L	K	L	K	K	Q	E	D	K	A	S	.	V	S	.	.	.	.	.	.	.	G	G	.	G
Buttiauxella brennerae OAT32073 Vector unknown	E	E	-	-	-	P	I	V	V	P	R	G	M	I	E	D	R	N	G	R	P	L	A	V	S	V	P	V	K	A	-	-	-	-	-	-	-	-	-	V	W	A	D	P	K	T	V	M	E
Citrobacter freundii KFB96691 Lutzoymia longipalpis	V	Q	-	-	-	E	V	S	T	S	.	.	.	.	T	.	.	S	.	.	.	.	.	.	.	.	.	.	.	.	-	-	-	-	-	-	-	-	-	I	.	.	.	.	.	E	.	H	D
Enterobacter cloacae ASP00379 Phlebotomus papatasi	L	Q	I	P	M	Q	V	Y	S	A	D	.	E	L	M	A	Q	Y	.	E	K	R	R	I	P	L	T	L	N	Q	I	P	P	V	M	V	K	A	F	I	A	T	E	D	S	R	F	Y	.
Enterobacter cloacae FtsICBK87678 Ixodes scapularis	V	Q	-	-	-	E	V	S	T	S	.	.	.	.	T	.	.	S	.	.	.	.	.	.	.	.	.	.	.	.	-	-	-	-	-	-	-	-	-	I	.	.	.	.	.	E	L	H	D
Erwinia amylovora CFBP1430 Lutzoymia lonigipalpis	T	V	-	-	-	T	L	P	P	N	.	.	T	L	L	.	.	.	.	E	A	.	.	L	.	.	.	S	R	D	-	-	-	-	-	-	-	-	-	I	I	.	.	.	Q	R	.	L	.
Erwinia pyrifoliae CAX56668 Phlebotomus papatasi	T	V	-	-	-	T	L	P	T	S	.	.	T	L	L	.	.	.	.	E	A	.	.	L	.	.	.	S	R	D	-	-	-	-	-	-	-	-	-	I	I	.	.	.	Q	R	.	L	G
Escherichia coli ASO85286 Ixodes scapularis	L	Q	I	P	M	Q	.	Y	S	A	D	.	E	L	I	A	Q	Y	.	E	K	R	R	I	P	.	T	L	D	Q	I	P	P	E	M	V	K	A	F	I	A	T	E	D	S	R	F	Y	.
Escherichia coli YP 002409768 Phlebotomus paptasi	L	Q	I	P	M	Q	.	Y	S	A	D	.	E	L	I	A	Q	Y	.	E	K	R	R	I	P	.	T	L	D	Q	I	P	P	E	M	V	K	A	F	I	A	T	E	D	S	R	F	Y	.
Klebsiella pneumoniae BAH63518 Lutzomyia longipalpis	M	L	-	-	-	.	.	A	P	S	.	.	L	.	F	.	.	.	.	I	.	.	V	Q	N	I	T	L	Y	R	-	-	-	-	-	-	-	-	-	L	Q	V	I	.	S	K	I	P	D
Klebsiella pneumoniae SLY59787 Ixodes scapularis	L	Q	I	P	M	Q	V	Y	S	A	D	.	E	L	I	A	Q	Y	.	E	K	R	R	I	P	.	T	L	Q	Q	I	P	P	E	L	V	K	A	F	I	A	T	E	D	S	R	F	Y	.
Kluyvera georgiana OAT52575 Vector unknown	T	V	-	-	-	V	L	P	T	N	.	.	T	L	V	.	.	D	.	E	A	.	.	M	.	.	.	S	R	D	-	-	-	-	-	-	-	-	-	.	V	V	.	.	V	K	I	V	.
Pantoea agglomerans ftsI KEY41775 Phlebotomus papatasi	T	V	-	-	-	T	L	P	T	S	.	.	T	L	L	.	.	.	.	E	A	.	.	L	.	.	.	S	R	D	-	-	-	-	-	-	-	-	-	.	I	.	.	.	Q	R	.	L	.
Pantoea ananatis FtsI CCF11214 Lutzomyia longipalpis	T	V	-	-	-	T	L	P	T	S	.	.	T	L	L	.	.	.	.	E	A	.	.	L	.	.	.	S	R	D	-	-	-	-	-	-	-	-	-	.	I	.	.	.	Q	R	.	L	.
Pluralibacter gergoviae OUF54710 FtsI Phlebotomus papatasi	.	.	-	-	-	.	.	D	.	.	.	.	.	.	T	.	.	E	.	.	.	.	.	.	.	.	.	.	N	.	-	-	-	-	-	-	-	-	-	.	.	V	.	.	Q	.	L	L	S
Proteus mirabilis FtsI KXB99160	V	Q	-	-	-	K	V	P	T	A	.	.	.	.	S	.	.	M	.	.	.	.	.	.	.	.	.	.	Y	.	-	-	-	-	-	-	-	-	-	I	.	.	.	.	.	V	.	L	.
Proteus mirabilis FtsI SFG32638 Lutzomia longipalpis	V	Q	-	-	-	K	V	P	T	A	.	.	.	.	S	.	.	M	.	.	.	.	.	.	.	.	.	.	Y	.	-	-	-	-	-	-	-	-	-	I	.	.	.	.	.	V	.	L	.
Raoultella planticola KFD06435 Vector unknown	M	L	-	-	-	.	.	A	P	D	.	.	L	.	F	.	.	.	.	I	.	.	V	Q	N	I	T	L	Y	R	-	-	-	-	-	-	-	-	-	L	Q	V	I	.	S	K	I	A	D
Salmonella enterica AKD07328 Anopheles gambiae Lutzomyia longipalpis	L	V	-	-	-	.	.	A	P	S	.	.	I	.	Y	.	.	.	.	I	.	.	.	L	N	R	T	I	Y	Q	-	-	-	-	-	-	-	-	-	I	E	M	M	.	E	K	.	D	N
Serratia marcescens KFD16849 Lutzomyia longipalpis	V	Q	-	-	-	E	V	P	T	A	.	.	.	.	S	.	.	A	.	.	.	.	.	.	.	.	.	.	N	.	-	-	-	-	-	-	-	-	-	.	.	.	.	.	.	E	L	N	.
Shigella dysenteriae YP 405138 Ixodes scapularis	L	Q	I	P	M	Q	.	Y	S	A	D	.	E	L	I	A	Q	Y	.	E	K	R	R	I	P	.	T	L	D	Q	I	P	P	E	M	V	K	A	F	I	A	T	E	D	S	R	F	Y	.
Trabulsiella guamensis KFC07695 Lutzoymia longipalpis	V	Q	-	-	-	E	V	A	T	S	.	.	.	.	T	.	.	S	.	.	.	.	.	.	.	.	.	.	.	.	-	-	-	-	-	-	-	-	-	I	.	.	.	.	.	E	L	H	D
Xenorhabdus mauleonii FtsI SFJ49221	V	Q	-	-	-	S	.	P	T	A	.	.	.	.	N	.	.	.	.	.	.	.	.	.	.	.	.	.	D	.	-	-	-	-	-	-	-	-	-	I	.	.	.	.	.	E	.	F	.
Buttiauxella brennerae OAT32073 Vector unknown	N	P	S	D	R	F	-	-	-	-	-	-	-	-	-	-	-	-	-	-	I	Y	L	A	R	Q	L	D	P	-	-	-	Q	Q	A	Q	Y	-	V	E	N	L	K	L	P	G	I	S	L
Citrobacter freundii KFB96691 Lutzoymia longipalpis	.	.	K	G	.	.	-	-	-	-	-	-	-	-	-	-	-	-	-	-	.	.	.	.	.	.	V	N	.	-	-	-	D	M	.	D	.	-	I	K	K	.	.	.	.	.	.	H	.
Enterobacter cloacae ASP00379 Phlebotomus papatasi	Q	L	A	R	N	.	F	L	S	P	E	K	T	L	M	R	K	I	K	E	V	F	.	.	I	R	I	E	Q	-	-	-	L	L	S	K	D	E	I	L	E	.	Y	.	N	K	.	Y	.
Enterobacter cloacae FtsICBK87678 Ixodes scapularis	.	.	K	G	.	.	-	-	-	-	-	-	-	-	-	-	-	-	-	-	.	.	.	.	.	.	V	N	.	-	-	-	D	M	.	D	.	-	I	K	K	.	.	.	.	.	.	H	.
Erwinia amylovora CFBP1430 Lutzoymia lonigipalpis	.	.	E	R	.	.	-	-	-	-	-	-	-	-	-	-	-	-	-	-	L	.	.	G	H	K	I	E	L	-	-	-	G	I	.	K	D	-	I	A	K	.	H	.	A	.	.	.	T
Erwinia pyrifoliae CAX56668 Phlebotomus papatasi	.	.	N	R	.	.	-	-	-	-	-	-	-	-	-	-	-	-	-	-	L	.	.	G	H	K	I	E	L	-	-	-	G	I	.	K	D	-	I	A	K	.	H	.	A	.	.	.	T
Escherichia coli ASO85286 Ixodes scapularis	Q	L	A	R	N	.	F	L	S	P	E	R	T	L	M	R	K	I	K	E	V	F	.	.	I	R	I	E	Q	-	-	-	L	L	T	K	D	E	I	L	E	.	Y	.	N	K	.	Y	.
Escherichia coli YP 002409768 Phlebotomus paptasi	Q	L	A	R	N	.	F	L	S	P	E	R	T	L	M	R	K	I	K	E	V	F	.	.	I	R	I	E	Q	-	-	-	L	L	T	K	D	E	I	L	E	.	Y	.	N	K	.	Y	.
Klebsiella pneumoniae BAH63518 Lutzomyia longipalpis	H	H	T	S	.	Y	-	-	-	-	-	-	-	-	-	-	-	-	-	-	K	A	V	T	L	K	S	.	L	S	D	V	E	V	.	R	F	A	.	N	E	F	R	F	.	.	V	T	V
Klebsiella pneumoniae SLY59787 Ixodes scapularis	Q	L	A	R	N	.	F	L	S	P	E	K	T	L	M	R	K	I	K	E	A	F	.	.	I	R	I	E	Q	-	-	-	L	L	N	K	D	E	I	L	E	.	Y	.	N	K	.	Y	.
Kluyvera georgiana OAT52575 Vector unknown	.	A	H	R	H	.	-	-	-	-	-	-	-	-	-	-	-	-	-	-	L	F	.	G	.	K	V	E	L	-	-	-	G	I	.	K	D	-	I	A	D	.	H	I	K	.	.	.	E
Pantoea agglomerans ftsI KEY41775 Phlebotomus papatasi	.	.	K	R	.	.	-	-	-	-	-	-	-	-	-	-	-	-	-	-	L	.	.	G	.	K	V	E	L	-	-	-	G	I	.	K	D	-	I	K	E	.	.	.	K	.	.	.	E
Pantoea ananatis FtsI CCF11214 Lutzomyia longipalpis	.	.	K	R	.	.	-	-	-	-	-	-	-	-	-	-	-	-	-	-	L	.	.	G	.	K	V	E	L	-	-	-	G	I	.	K	D	-	I	K	D	.	.	.	K	.	.	.	E
Pluralibacter gergoviae OUF54710 FtsI Phlebotomus papatasi	H	.	H	G	.	.	-	-	-	-	-	-	-	-	-	-	-	-	-	-	L	.	.	.	.	.	V	.	.	-	-	-	.	.	.	A	W	-	I	N	K	.	H	.	.	.	.	N	.
Proteus mirabilis FtsI KXB99160	T	.	.	A	.	.	-	-	-	-	-	-	-	-	-	-	-	-	-	-	.	.	.	.	.	.	V	N	.	-	-	-	E	I	S	D	.	-	I	S	K	.	.	I	K	.	.	N	M
Proteus mirabilis FtsI SFG32638 Lutzomia longipalpis	T	.	.	A	.	.	-	-	-	-	-	-	-	-	-	-	-	-	-	-	.	.	.	.	.	.	V	N	.	-	-	-	E	I	S	D	.	-	I	S	K	.	.	I	K	.	.	N	M
Raoultella planticola KFD06435 Vector unknown	H	H	N	G	.	Y	-	-	-	-	-	-	-	-	-	-	-	-	-	-	K	Q	V	T	L	K	S	A	L	S	D	V	E	V	.	R	F	A	.	N	E	F	R	F	.	.	V	T	V
Salmonella enterica AKD07328 Anopheles gambiae Lutzomyia longipalpis	A	R	.	H	.	.	-	-	-	-	-	-	-	-	-	-	-	-	-	-	T	S	I	P	V	K	T	N	L	T	E	V	.	V	.	R	F	A	.	N	Q	Y	R	F	.	.	V	E	V
Serratia marcescens KFD16849 Lutzomyia longipalpis	.	.	K	G	.	.	-	-	-	-	-	-	-	-	-	-	-	-	-	-	V	.	.	.	.	.	V	N	.	-	-	-	A	I	G	D	.	-	I	H	K	.	.	.	.	.	.	Y	.
Shigella dysenteriae YP 405138 Ixodes scapularis	Q	L	A	R	N	.	F	L	S	P	E	R	T	L	M	R	K	I	K	E	V	F	.	.	I	R	I	E	Q	-	-	-	L	L	T	K	D	E	I	L	E	.	Y	.	N	K	.	Y	.
Trabulsiella guamensis KFC07695 Lutzoymia longipalpis	.	.	K	G	.	.	-	-	-	-	-	-	-	-	-	-	-	-	-	-	.	.	.	.	.	.	V	N	.	-	-	-	D	M	.	D	.	-	I	K	K	.	.	.	.	.	.	H	.
Xenorhabdus mauleonii FtsI SFJ49221	Y	.	N	G	.	.	-	-	-	-	-	-	-	-	-	-	-	-	-	-	V	.	.	.	.	.	V	N	T	-	-	-	S	I	G	D	.	-	.	Q	K	.	.	.	.	.	.	Y	.
Buttiauxella brennerae OAT32073 Vector unknown	-	-	-	-	-	-	-	-	-	F	T	N	I	D	D	Q	G	I	E	G	I	E	K	S	-	-	-	F	N	R	Q	L	T	-	-	-	-	-	-	-	-	-	-	-	-	-	-	-	-
Citrobacter freundii KFB96691 Lutzoymia longipalpis	-	-	-	-	-	-	-	-	-	.	.	.	V	.	S	.	.	.	.	.	V	.	.	.	-	-	-	.	D	K	W	.	.	-	-	-	-	-	-	-	-	-	-	-	-	-	-	-	-
Enterobacter cloacae ASP00379 Phlebotomus papatasi	-	-	-	-	K	P	I	D	Q	L	.	L	S	E	M	A	T	.	A	.	L	P	.	A	P	S	T	.	.	P	L	Y	S	L	D	R	A	T	A	R	R	N	V	V	L	S	R	M	L
Enterobacter cloacae FtsICBK87678 Ixodes scapularis	-	-	-	-	-	-	-	-	-	.	.	.	V	.	S	.	.	.	.	.	V	.	.	.	-	-	-	.	D	K	W	.	.	-	-	-	-	-	-	-	-	-	-	-	-	-	-	-	-
Erwinia amylovora CFBP1430 Lutzoymia lonigipalpis	-	-	-	-	-	-	-	-	-	I	V	G	A	E	N	S	.	L	S	.	L	.	.	G	-	-	-	.	D	K	L	.	R	-	-	-	-	-	-	-	-	-	-	-	-	-	-	-	-
Erwinia pyrifoliae CAX56668 Phlebotomus papatasi	-	-	-	-	-	-	-	-	-	I	V	G	A	E	N	S	.	L	S	.	L	.	.	G	-	-	-	.	D	K	L	.	R	-	-	-	-	-	-	-	-	-	-	-	-	-	-	-	-
Escherichia coli ASO85286 Ixodes scapularis	-	-	-	-	K	T	V	D	Q	L	.	L	N	E	M	A	V	.	A	.	L	P	.	A	P	S	T	.	.	P	L	Y	S	M	D	R	A	V	A	R	R	N	V	V	L	S	R	M	L
Escherichia coli YP 002409768 Phlebotomus paptasi	-	-	-	-	K	T	V	D	Q	L	.	L	N	E	M	A	V	.	A	.	L	P	.	A	P	S	T	.	.	P	L	Y	S	M	D	R	A	V	A	R	R	N	V	V	L	S	R	M	L
Klebsiella pneumoniae BAH63518 Lutzomyia longipalpis	L	A	K	N	G	E	E	E	N	Y	A	A	D	R	N	I	.	K	Q	.	.	.	G	Y	-	-	-	Y	E	K	A	.	H	-	-	-	-	-	-	-	-	-	-	-	-	-	-	-	-
Klebsiella pneumoniae SLY59787 Ixodes scapularis	-	-	-	-	K	P	I	D	Q	L	.	L	S	E	M	A	V	.	A	.	L	P	.	A	P	S	T	.	.	P	L	Y	S	M	D	R	A	T	A	R	R	N	V	V	L	S	R	M	L
Kluyvera georgiana OAT52575 Vector unknown	-	-	-	-	-	-	-	-	-	I	V	G	A	.	N	N	.	L	N	.	V	.	R	G	-	-	-	Y	D	S	I	.	Q	-	-	-	-	-	-	-	-	-	-	-	-	-	-	-	-
Pantoea agglomerans ftsI KEY41775 Phlebotomus papatasi	-	-	-	-	-	-	-	-	-	I	V	G	A	.	N	V	.	L	N	.	L	.	.	G	-	-	-	.	D	K	V	.	Q	-	-	-	-	-	-	-	-	-	-	-	-	-	-	-	-
Pantoea ananatis FtsI CCF11214 Lutzomyia longipalpis	-	-	-	-	-	-	-	-	-	I	V	G	A	.	N	T	.	L	N	.	L	.	.	G	-	-	-	.	D	K	V	.	Q	-	-	-	-	-	-	-	-	-	-	-	-	-	-	-	-
Pluralibacter gergoviae OUF54710 FtsI Phlebotomus papatasi	-	-	-	-	-	-	-	-	-	.	.	.	.	.	.	.	.	.	.	.	V	.	.	.	-	-	-	.	.	A	.	.	Q	-	-	-	-	-	-	-	-	-	-	-	-	-	-	-	-
Proteus mirabilis FtsI KXB99160	-	-	-	-	-	-	-	-	-	V	.	.	.	.	G	D	.	.	.	.	V	.	.	.	-	-	-	.	.	Q	W	.	.	-	-	-	-	-	-	-	-	-	-	-	-	-	-	-	-
Proteus mirabilis FtsI SFG32638 Lutzomia longipalpis	-	-	-	-	-	-	-	-	-	V	.	.	.	.	G	D	.	.	.	.	V	.	.	.	-	-	-	.	.	Q	W	.	.	-	-	-	-	-	-	-	-	-	-	-	-	-	-	-	-
Raoultella planticola KFD06435 Vector unknown	L	A	K	N	G	E	A	E	N	Y	A	A	D	H	N	I	.	K	Q	.	.	.	G	Y	-	-	-	Y	E	K	E	.	H	-	-	-	-	-	-	-	-	-	-	-	-	-	-	-	-
Salmonella enterica AKD07328 Anopheles gambiae Lutzomyia longipalpis	L	D	R	E	N	K	L	A	N	Y	A	A	T	H	.	I	.	K	L	.	.	.	R	Y	-	-	-	Y	E	D	I	.	H	-	-	-	-	-	-	-	-	-	-	-	-	-	-	-	-
Serratia marcescens KFD16849 Lutzomyia longipalpis	-	-	-	-	-	-	-	-	-	V	.	.	.	.	G	.	.	.	.	.	V	.	.	.	-	-	-	.	D	.	W	.	.	-	-	-	-	-	-	-	-	-	-	-	-	-	-	-	-
Shigella dysenteriae YP 405138 Ixodes scapularis	-	-	-	-	K	T	V	D	Q	L	.	L	N	E	M	A	V	.	A	.	L	P	.	A	P	S	T	.	.	P	L	Y	S	M	D	R	A	V	A	R	R	N	V	V	L	S	R	M	L
Trabulsiella guamensis KFC07695 Lutzoymia longipalpis	-	-	-	-	-	-	-	-	-	.	.	.	V	.	S	.	.	.	.	.	V	.	.	.	-	-	-	.	D	K	W	.	.	-	-	-	-	-	-	-	-	-	-	-	-	-	-	-	-
Xenorhabdus mauleonii FtsI SFJ49221	-	-	-	-	-	-	-	-	-	V	.	.	.	.	G	S	.	.	.	.	V	.	.	.	-	-	-	.	D	S	W	.	.	-	-	-	-	-	-	-	-	-	-	-	-	-	-	-	-
Buttiauxella brennerae OAT32073 Vector unknown	A	-	-	-	-	-	-	-	-	-	-	-	-	-	-	-	-	-	-	-	N	P	A	H	N	I	Q	L	S	I	D	E	R	L	Q	T	V	T	E	D	A	L	S	N	-	-	-	-	-
Citrobacter freundii KFB96691 Lutzoymia longipalpis	S	-	-	-	-	-	-	-	-	-	-	-	-	-	-	-	-	-	-	-	Q	A	.	.	.	L	A	.	.	.	.	.	.	.	.	A	L	V	Y	R	E	.	N	.	-	-	-	-	-
Enterobacter cloacae ASP00379 Phlebotomus papatasi	P	Y	L	T	E	M	V	R	Q	E	M	V	S	R	Y	G	D	K	A	Y	E	D	G	Y	R	V	Y	T	T	V	T	R	K	V	.	Q	A	A	Q	Q	.	V	R	.	N	V	M	D	Y
Enterobacter cloacae FtsICBK87678 Ixodes scapularis	S	-	-	-	-	-	-	-	-	-	-	-	-	-	-	-	-	-	-	-	Q	A	.	.	.	L	A	.	.	.	.	.	.	.	.	A	L	V	Y	R	E	.	N	.	-	-	-	-	-
Erwinia amylovora CFBP1430 Lutzoymia lonigipalpis	P	-	-	-	-	-	-	-	-	-	-	-	-	-	-	-	-	-	-	-	Q	Q	P	P	T	V	.	.	.	.	.	K	F	D	.	Y	T	L	Y	S	K	.	R	D	-	-	-	-	-
Erwinia pyrifoliae CAX56668 Phlebotomus papatasi	P	-	-	-	-	-	-	-	-	-	-	-	-	-	-	-	-	-	-	-	Q	Q	P	P	T	V	.	.	.	.	.	K	F	D	.	Y	T	L	Y	S	K	.	R	D	-	-	-	-	-
Escherichia coli ASO85286 Ixodes scapularis	P	Y	L	S	E	M	V	R	Q	E	M	Y	N	R	Y	G	E	S	A	Y	E	D	G	Y	R	.	Y	T	T	.	T	R	K	V	.	Q	A	A	Q	Q	.	V	R	.	N	V	L	D	Y
Escherichia coli YP 002409768 Phlebotomus paptasi	P	Y	L	S	E	M	V	R	Q	E	M	Y	N	R	Y	G	E	S	A	Y	E	D	G	Y	R	.	Y	T	T	.	T	R	K	V	.	Q	A	A	Q	Q	.	V	R	.	N	V	L	D	Y
Klebsiella pneumoniae BAH63518 Lutzomyia longipalpis	P	-	-	-	-	-	-	-	-	-	-	-	-	-	-	-	-	-	-	-	V	A	G	K	.	L	Y	.	T	L	.	L	H	.	.	Q	Y	I	.	S	V	.	-	-	-	-	-	-	-
Klebsiella pneumoniae SLY59787 Ixodes scapularis	P	Y	L	S	E	M	V	R	Q	E	M	V	N	R	Y	G	E	Q	A	Y	E	D	G	Y	R	V	Y	T	T	.	T	R	K	N	.	Q	A	A	Q	Q	.	V	R	.	N	V	L	D	Y
Kluyvera georgiana OAT52575 Vector unknown	P	-	-	-	-	-	-	-	-	-	-	-	-	-	-	-	-	-	-	-	K	Q	P	P	T	V	.	.	.	.	.	K	F	D	.	Y	T	L	Y	S	K	.	R	D	-	-	-	-	-
Pantoea agglomerans ftsI KEY41775 Phlebotomus papatasi	P	-	-	-	-	-	-	-	-	-	-	-	-	-	-	-	-	-	-	-	T	Q	P	P	T	V	.	.	.	.	.	K	Y	D	.	Y	T	L	Y	S	K	.	R	D	-	-	-	-	-
Pantoea ananatis FtsI CCF11214 Lutzomyia longipalpis	P	-	-	-	-	-	-	-	-	-	-	-	-	-	-	-	-	-	-	-	T	Q	P	P	T	V	.	.	.	.	.	K	F	S	.	Y	T	L	Y	S	K	.	R	D	-	-	-	-	-
Pluralibacter gergoviae OUF54710 FtsI Phlebotomus papatasi	P	-	-	-	-	-	-	-	-	-	-	-	-	-	-	-	-	-	-	-	V	.	.	.	.	L	.	.	.	.	.	.	.	.	.	.	.	.	.	.	.	.	D	.	-	-	-	-	-
Proteus mirabilis FtsI KXB99160	S	-	-	-	-	-	-	-	-	-	-	-	-	-	-	-	-	-	-	-	Q	A	.	.	.	L	M	.	.	.	.	.	.	.	.	S	.	V	Y	R	E	.	T	.	-	-	-	-	-
Proteus mirabilis FtsI SFG32638 Lutzomia longipalpis	S	-	-	-	-	-	-	-	-	-	-	-	-	-	-	-	-	-	-	-	Q	A	.	.	.	L	M	.	.	.	.	.	.	.	.	S	.	V	Y	R	E	.	T	.	-	-	-	-	-
Raoultella planticola KFD06435 Vector unknown	P	-	-	-	-	-	-	-	-	-	-	-	-	-	-	-	-	-	-	-	V	A	G	K	D	.	Y	.	T	L	.	L	H	.	.	Q	Y	I	.	G	V	.	-	-	-	-	-	-	-
Salmonella enterica AKD07328 Anopheles gambiae Lutzomyia longipalpis	P	-	-	-	-	-	-	-	-	-	-	-	-	-	-	-	-	-	-	-	Q	A	G	.	D	.	Y	.	T	L	.	L	K	.	.	Q	Y	I	.	T	L	.	-	-	-	-	-	-	-
Serratia marcescens KFD16849 Lutzomyia longipalpis	S	-	-	-	-	-	-	-	-	-	-	-	-	-	-	-	-	-	-	-	Q	A	.	.	.	L	V	.	.	V	.	.	.	.	.	A	L	V	Y	R	E	.	N	.	-	-	-	-	-
Shigella dysenteriae YP 405138 Ixodes scapularis	P	Y	L	S	E	M	V	R	Q	E	M	Y	N	R	Y	G	E	S	A	Y	E	D	G	Y	R	.	Y	T	T	.	T	R	K	V	.	Q	A	A	Q	Q	.	V	R	.	N	V	L	D	Y
Trabulsiella guamensis KFC07695 Lutzoymia longipalpis	S	-	-	-	-	-	-	-	-	-	-	-	-	-	-	-	-	-	-	-	Q	A	.	.	.	L	A	.	.	.	.	.	.	.	.	A	L	V	Y	R	E	.	N	.	-	-	-	-	-
Xenorhabdus mauleonii FtsI SFJ49221	S	-	-	-	-	-	-	-	-	-	-	-	-	-	-	-	-	-	-	-	K	A	.	.	D	L	S	.	.	.	.	.	.	.	.	.	L	V	Y	R	E	.	T	K	-	-	-	-	-
Buttiauxella brennerae OAT32073 Vector unknown	-	-	-	-	-	-	-	-	-	-	-	-	-	-	-	-	-	-	-	-	-	-	-	-	-	-	-	-	-	-	-	-	-	-	-	-	-	-	-	-	-	-	-	-	-	-	-	-	-
Citrobacter freundii KFB96691 Lutzoymia longipalpis	-	-	-	-	-	-	-	-	-	-	-	-	-	-	-	-	-	-	-	-	-	-	-	-	-	-	-	-	-	-	-	-	-	-	-	-	-	-	-	-	-	-	-	-	-	-	-	-	-
Enterobacter cloacae ASP00379 Phlebotomus papatasi	A	L	P	T	Y	G	P	L	R	P	A	V	V	T	Q	A	D	P	Q	E	A	V	A	M	M	A	D	G	T	S	V	S	L	R	M	E	G	V	R	W	A	R	P	Y	R	S	D	T	L
Enterobacter cloacae FtsICBK87678 Ixodes scapularis	-	-	-	-	-	-	-	-	-	-	-	-	-	-	-	-	-	-	-	-	-	-	-	-	-	-	-	-	-	-	-	-	-	-	-	-	-	-	-	-	-	-	-	-	-	-	-	-	-
Erwinia amylovora CFBP1430 Lutzoymia lonigipalpis	-	-	-	-	-	-	-	-	-	-	-	-	-	-	-	-	-	-	-	-	-	-	-	-	-	-	-	-	-	-	-	-	-	-	-	-	-	-	-	-	-	-	-	-	-	-	-	-	-
Erwinia pyrifoliae CAX56668 Phlebotomus papatasi	-	-	-	-	-	-	-	-	-	-	-	-	-	-	-	-	-	-	-	-	-	-	-	-	-	-	-	-	-	-	-	-	-	-	-	-	-	-	-	-	-	-	-	-	-	-	-	-	-
Escherichia coli ASO85286 Ixodes scapularis	A	L	P	T	Y	G	P	L	L	P	A	A	V	T	S	A	N	P	Q	Q	A	T	A	M	L	A	D	G	S	T	V	A	L	S	M	E	G	V	R	W	A	R	P	Y	R	S	D	T	Q
Escherichia coli YP 002409768 Phlebotomus paptasi	A	L	P	T	Y	G	P	L	L	P	A	A	V	T	S	A	N	P	Q	E	A	T	A	M	L	A	D	G	S	T	V	A	L	S	M	E	G	V	R	W	A	R	P	Y	R	S	D	T	Q
Klebsiella pneumoniae BAH63518 Lutzomyia longipalpis	-	-	-	-	-	-	-	-	-	-	-	-	-	-	-	-	-	-	-	-	-	-	-	-	-	-	-	-	-	-	-	-	-	-	-	-	-	-	-	-	-	-	-	-	-	-	-	-	-
Klebsiella pneumoniae SLY59787 Ixodes scapularis	R	Q	S	G	Y	G	P	L	F	P	A	V	V	T	S	A	N	A	Q	E	A	V	A	L	L	A	N	G	N	S	V	S	L	T	M	E	G	V	R	W	A	R	R	F	I	S	D	T	Q
Kluyvera georgiana OAT52575 Vector unknown	-	-	-	-	-	-	-	-	-	-	-	-	-	-	-	-	-	-	-	-	-	-	-	-	-	-	-	-	-	-	-	-	-	-	-	-	-	-	-	-	-	-	-	-	-	-	-	-	-
Pantoea agglomerans ftsI KEY41775 Phlebotomus papatasi	-	-	-	-	-	-	-	-	-	-	-	-	-	-	-	-	-	-	-	-	-	-	-	-	-	-	-	-	-	-	-	-	-	-	-	-	-	-	-	-	-	-	-	-	-	-	-	-	-
Pantoea ananatis FtsI CCF11214 Lutzomyia longipalpis	-	-	-	-	-	-	-	-	-	-	-	-	-	-	-	-	-	-	-	-	-	-	-	-	-	-	-	-	-	-	-	-	-	-	-	-	-	-	-	-	-	-	-	-	-	-	-	-	-
Pluralibacter gergoviae OUF54710 FtsI Phlebotomus papatasi	-	-	-	-	-	-	-	-	-	-	-	-	-	-	-	-	-	-	-	-	-	-	-	-	-	-	-	-	-	-	-	-	-	-	-	-	-	-	-	-	-	-	-	-	-	-	-	-	-
Proteus mirabilis FtsI KXB99160	-	-	-	-	-	-	-	-	-	-	-	-	-	-	-	-	-	-	-	-	-	-	-	-	-	-	-	-	-	-	-	-	-	-	-	-	-	-	-	-	-	-	-	-	-	-	-	-	-
Proteus mirabilis FtsI SFG32638 Lutzomia longipalpis	-	-	-	-	-	-	-	-	-	-	-	-	-	-	-	-	-	-	-	-	-	-	-	-	-	-	-	-	-	-	-	-	-	-	-	-	-	-	-	-	-	-	-	-	-	-	-	-	-
Raoultella planticola KFD06435 Vector unknown	-	-	-	-	-	-	-	-	-	-	-	-	-	-	-	-	-	-	-	-	-	-	-	-	-	-	-	-	-	-	-	-	-	-	-	-	-	-	-	-	-	-	-	-	-	-	-	-	-
Salmonella enterica AKD07328 Anopheles gambiae Lutzomyia longipalpis	-	-	-	-	-	-	-	-	-	-	-	-	-	-	-	-	-	-	-	-	-	-	-	-	-	-	-	-	-	-	-	-	-	-	-	-	-	-	-	-	-	-	-	-	-	-	-	-	-
Serratia marcescens KFD16849 Lutzomyia longipalpis	-	-	-	-	-	-	-	-	-	-	-	-	-	-	-	-	-	-	-	-	-	-	-	-	-	-	-	-	-	-	-	-	-	-	-	-	-	-	-	-	-	-	-	-	-	-	-	-	-
Shigella dysenteriae YP 405138 Ixodes scapularis	A	L	P	T	Y	G	P	L	L	P	A	A	V	T	S	A	N	P	Q	E	A	T	A	M	L	A	D	G	S	T	V	A	L	S	M	E	G	V	R	W	A	R	P	Y	R	S	D	T	Q
Trabulsiella guamensis KFC07695 Lutzoymia longipalpis	-	-	-	-	-	-	-	-	-	-	-	-	-	-	-	-	-	-	-	-	-	-	-	-	-	-	-	-	-	-	-	-	-	-	-	-	-	-	-	-	-	-	-	-	-	-	-	-	-
Xenorhabdus mauleonii FtsI SFJ49221	-	-	-	-	-	-	-	-	-	-	-	-	-	-	-	-	-	-	-	-	-	-	-	-	-	-	-	-	-	-	-	-	-	-	-	-	-	-	-	-	-	-	-	-	-	-	-	-	-
Buttiauxella brennerae OAT32073 Vector unknown	-	-	-	-	-	-	A	A	V	I	L	D	V	N	T	G	E	V	L	A	M	A	S	C	P	T	F	N	P	N	N	R	D	-	-	-	-	-	-	-	-	-	-	-	-	G	A	T	L
Citrobacter freundii KFB96691 Lutzoymia longipalpis	-	-	-	-	-	-	S	.	.	L	V	.	.	.	.	.	.	.	.	.	.	.	N	S	.	S	Y	.	.	.	.	L	T	-	-	-	-	-	-	-	-	-	-	-	-	.	T	P	K
Enterobacter cloacae ASP00379 Phlebotomus papatasi	V	P	D	V	N	S	.	L	.	S	I	N	P	Q	N	.	A	.	M	.	L	V	G	G	F	D	.	.	Q	S	K	F	-	-	-	-	-	-	-	-	-	-	-	-	-	-	-	-	-
Enterobacter cloacae FtsICBK87678 Ixodes scapularis	-	-	-	-	-	-	S	.	.	L	V	.	.	A	.	.	.	.	.	.	.	.	.	S	.	S	Y	.	.	.	.	F	A	-	-	-	-	-	-	-	-	-	-	-	-	.	T	A	K
Erwinia amylovora CFBP1430 Lutzoymia lonigipalpis	-	-	-	-	-	-	.	.	.	L	I	K	I	D	.	.	.	I	.	G	.	.	.	Y	.	S	.	.	.	.	H	F	V	-	-	-	-	-	-	-	-	-	-	-	-	D	V	S	P
Erwinia pyrifoliae CAX56668 Phlebotomus papatasi	-	-	-	-	-	-	.	.	.	L	I	K	I	D	.	.	.	I	.	G	.	.	.	Y	.	S	.	.	.	.	H	F	V	-	-	-	-	-	-	-	-	-	-	-	-	D	V	S	P
Escherichia coli ASO85286 Ixodes scapularis	V	P	E	V	N	S	.	L	.	S	I	N	P	Q	N	.	A	.	M	.	L	V	G	G	F	D	.	.	Q	S	K	F	-	-	-	-	-	-	-	-	-	-	-	-	-	-	-	-	-
Escherichia coli YP 002409768 Phlebotomus paptasi	V	P	E	V	N	S	.	L	.	S	I	N	P	Q	N	.	A	.	M	.	L	V	G	G	F	D	.	.	Q	S	K	F	-	-	-	-	-	-	-	-	-	-	-	-	-	-	-	-	-
Klebsiella pneumoniae BAH63518 Lutzomyia longipalpis	-	-	-	-	-	-	.	V	.	V	V	.	P	R	D	.	G	.	.	.	.	V	.	S	.	S	Y	D	.	.	P	F	V	K	G	I	G	Y	Q	A	Y	K	S	L	L	E	N	P	D
Klebsiella pneumoniae SLY59787 Ixodes scapularis	L	P	D	V	N	S	.	L	.	S	I	N	P	Q	N	.	A	I	I	.	L	V	G	G	F	D	.	.	Q	S	K	F	-	-	-	-	-	-	-	-	-	-	-	-	-	-	-	-	-
Kluyvera georgiana OAT52575 Vector unknown	-	-	-	-	-	-	.	.	.	L	V	K	I	D	.	.	.	I	.	.	.	.	.	Y	.	S	Y	.	.	.	.	F	.	-	-	-	-	-	-	-	-	-	-	-	-	N	.	.	Q
Pantoea agglomerans ftsI KEY41775 Phlebotomus papatasi	-	-	-	-	-	-	.	.	.	L	V	K	I	D	.	.	.	I	.	.	.	.	.	Y	.	S	.	.	.	.	.	Y	E	-	-	-	-	-	-	-	-	-	-	-	-	.	.	.	P
Pantoea ananatis FtsI CCF11214 Lutzomyia longipalpis	-	-	-	-	-	-	.	.	.	L	V	K	I	D	.	.	.	I	.	.	.	.	.	Y	.	S	.	.	.	.	.	Y	Q	-	-	-	-	-	-	-	-	-	-	-	-	.	.	.	P
Pluralibacter gergoviae OUF54710 FtsI Phlebotomus papatasi	-	-	-	-	-	-	.	.	.	L	I	K	I	D	.	.	.	I	.	S	.	.	.	Y	.	D	.	.	.	.	.	.	E	-	-	-	-	-	-	-	-	-	-	-	-	N	.	.	.
Proteus mirabilis FtsI KXB99160	-	-	-	-	-	-	T	.	.	L	V	.	.	.	.	.	.	.	.	.	.	.	N	S	.	S	Y	.	.	.	.	L	A	-	-	-	-	-	-	-	-	-	-	-	-	.	T	P	K
Proteus mirabilis FtsI SFG32638 Lutzomia longipalpis	-	-	-	-	-	-	T	.	.	L	V	.	.	.	.	.	.	.	.	.	.	.	N	S	.	S	Y	.	.	.	.	L	A	-	-	-	-	-	-	-	-	-	-	-	-	.	T	P	K
Raoultella planticola KFD06435 Vector unknown	-	-	-	-	-	-	.	V	.	A	V	.	P	R	D	.	G	.	.	.	.	V	.	S	.	S	Y	D	.	.	P	F	V	K	G	I	G	Y	K	A	Y	R	S	L	L	D	N	P	D
Salmonella enterica AKD07328 Anopheles gambiae Lutzomyia longipalpis	-	-	-	-	-	-	.	V	I	V	T	.	P	R	.	.	G	.	.	S	L	V	.	M	.	S	Y	D	.	.	L	F	V	D	G	I	S	S	K	D	Y	S	G	L	L	N	D	P	N
Serratia marcescens KFD16849 Lutzomyia longipalpis	-	-	-	-	-	-	T	.	.	L	I	.	.	.	.	.	.	.	.	.	.	.	N	S	.	S	Y	.	.	.	.	M	A	-	-	-	-	-	-	-	-	-	-	-	-	.	T	P	K
Shigella dysenteriae YP 405138 Ixodes scapularis	V	P	E	V	N	S	.	L	.	S	I	N	P	Q	N	.	A	.	M	.	L	V	G	G	F	D	.	.	Q	S	K	F	-	-	-	-	-	-	-	-	-	-	-	-	-	-	-	-	-
Trabulsiella guamensis KFC07695 Lutzoymia longipalpis	-	-	-	-	-	-	S	.	.	L	V	.	.	.	.	.	.	.	.	.	.	.	N	S	.	S	Y	.	.	.	.	F	T	-	-	-	-	-	-	-	-	-	-	-	-	.	T	A	K
Xenorhabdus mauleonii FtsI SFJ49221	-	-	-	-	-	-	T	.	.	L	V	.	.	.	.	.	.	.	.	.	.	.	N	S	.	S	Y	.	.	.	.	L	A	-	-	-	-	-	-	-	-	-	-	-	-	.	T	P	K
Buttiauxella brennerae OAT32073 Vector unknown	V	Q	P	D	S	V	V	D	T	H	P	Y	T	I	-	-	-	-	D	G	H	R	I	R	D	V	G	Y	Y	P	Q	-	-	-	-	L	T	L	T	G	I	L	Q	K	S	S	D	T	G
Citrobacter freundii KFB96691 Lutzoymia longipalpis	.	R	E	N	T	.	L	N	.	I	.	.	R	.	-	-	-	-	N	.	.	E	.	K	.	.	A	R	.	S	E	-	-	-	-	.	.	.	.	.	V	.	.	.	.	.	N	V	.
Enterobacter cloacae ASP00379 Phlebotomus papatasi	-	T	L	A	.	I	L	N	D	V	.	I	S	R	W	D	A	G	A	.	S	D	W	Q	P	K	N	S	P	A	.	Y	A	G	P	I	R	.	R	Q	G	.	G	Q	.	K	N	V	V
Enterobacter cloacae FtsICBK87678 Ixodes scapularis	.	N	E	N	T	.	L	N	.	I	.	.	R	.	-	-	-	-	N	.	.	E	.	K	.	.	A	R	.	S	E	-	-	-	-	.	.	.	.	.	V	.	.	.	.	.	N	V	.
Erwinia amylovora CFBP1430 Lutzoymia lonigipalpis	.	R	.	.	.	.	L	.	.	T	.	.	R	V	-	-	-	-	N	.	.	L	.	.	.	.	.	H	W	S	R	-	-	-	-	.	.	M	.	.	.	.	.	.	.	.	.	I	.
Erwinia pyrifoliae CAX56668 Phlebotomus papatasi	.	R	.	.	.	.	L	.	.	T	.	.	R	V	-	-	-	-	N	.	.	L	.	.	.	.	.	H	W	S	R	-	-	-	-	.	.	M	.	.	.	.	.	.	.	.	.	I	.
Escherichia coli ASO85286 Ixodes scapularis	-	T	L	A	.	M	L	N	D	V	.	I	S	R	W	D	A	G	A	.	S	D	W	Q	P	K	N	S	P	.	.	Y	A	G	P	I	R	.	R	Q	G	.	G	Q	.	K	N	V	V
Escherichia coli YP 002409768 Phlebotomus paptasi	-	T	L	A	.	M	L	N	D	V	.	I	S	R	W	D	A	G	A	.	S	D	W	Q	P	K	N	S	P	.	.	Y	A	G	P	I	R	.	R	Q	G	.	G	Q	.	K	N	V	V
Klebsiella pneumoniae BAH63518 Lutzomyia longipalpis	I	T	.	N	T	T	F	F	G	A	.	T	W	T	-	L	P	G	T	Q	R	.	Y	.	.	W	L	K	T	G	H	-	-	G	M	.	N	V	.	K	A	I	E	E	.	A	.	.	F
Klebsiella pneumoniae SLY59787 Ixodes scapularis	-	T	L	A	.	M	L	N	D	V	.	I	S	R	W	D	A	G	A	.	S	D	W	.	P	K	N	S	P	.	.	Y	A	G	P	I	R	.	R	Q	G	.	G	Q	.	K	N	V	V
Kluyvera georgiana OAT52575 Vector unknown	I	.	.	N	T	L	L	.	.	T	.	.	R	V	-	-	-	-	N	.	.	L	.	.	.	.	.	H	W	.	.	-	-	-	-	.	.	P	.	.	.	.	.	.	.	.	.	I	.
Pantoea agglomerans ftsI KEY41775 Phlebotomus papatasi	.	R	.	.	.	.	I	.	.	T	.	.	S	V	-	-	-	-	N	.	.	L	.	.	.	.	.	H	W	.	R	-	-	-	-	.	.	M	.	.	.	.	.	.	.	.	.	I	.
Pantoea ananatis FtsI CCF11214 Lutzomyia longipalpis	.	R	.	.	.	.	L	.	.	T	.	.	R	V	-	-	-	-	N	.	.	L	.	.	.	.	.	H	W	.	R	-	-	-	-	.	.	M	.	.	.	.	.	.	.	.	.	I	.
Pluralibacter gergoviae OUF54710 FtsI Phlebotomus papatasi	.	.	.	.	.	.	.	.	.	.	.	.	M	L	-	-	-	-	.	.	.	.	.	.	.	.	.	.	.	.	E	-	-	-	-	.	.	.	.	.	.	.	.	.	.	.	.	.	.
Proteus mirabilis FtsI KXB99160	I	K	E	N	T	.	I	N	.	V	.	.	R	.	-	-	-	-	S	.	.	Q	.	K	.	.	A	L	.	R	E	-	-	-	-	.	S	I	.	.	.	.	.	.	.	.	N	V	.
Proteus mirabilis FtsI SFG32638 Lutzomia longipalpis	I	K	E	N	T	.	I	N	.	V	.	.	R	.	-	-	-	-	S	.	.	Q	.	K	.	.	A	L	.	R	E	-	-	-	-	.	S	I	.	.	.	.	.	.	.	.	N	V	.
Raoultella planticola KFD06435 Vector unknown	I	T	.	T	T	T	F	F	G	A	.	T	W	T	-	L	P	G	T	Q	R	.	Y	.	.	W	L	K	T	G	H	-	-	G	M	.	N	V	.	K	A	I	E	E	.	A	.	.	F
Salmonella enterica AKD07328 Anopheles gambiae Lutzomyia longipalpis	I	T	R	N	T	S	L	F	D	P	G	W	W	Q	-	L	P	G	S	E	K	.	Y	.	.	W	K	K	W	G	H	-	-	G	H	.	N	I	.	K	S	.	E	E	.	A	.	.	F
Serratia marcescens KFD16849 Lutzomyia longipalpis	.	R	E	N	.	.	L	N	.	I	.	.	R	.	-	-	-	-	Q	.	.	E	.	K	.	.	A	R	.	S	E	-	-	-	-	.	S	.	.	.	.	.	.	.	.	.	N	V	.
Shigella dysenteriae YP 405138 Ixodes scapularis	-	T	L	A	.	M	L	N	D	V	.	I	S	R	W	D	A	G	A	.	S	D	W	Q	P	K	N	S	P	.	.	Y	A	G	P	I	R	.	R	Q	G	.	G	Q	.	K	N	V	V
Trabulsiella guamensis KFC07695 Lutzoymia longipalpis	.	N	E	N	.	.	L	N	.	I	.	.	R	.	-	-	-	-	N	.	.	E	.	K	.	.	A	R	.	S	E	-	-	-	-	.	.	.	.	.	V	.	.	.	.	.	N	V	.
Xenorhabdus mauleonii FtsI SFJ49221	.	K	E	N	T	.	L	.	.	R	.	.	R	L	T	Y	G	S	R	.	.	E	.	K	.	.	A	P	R	K	E	-	-	-	-	.	.	I	.	.	.	.	.	.	.	.	N	V	.
Buttiauxella brennerae OAT32073 Vector unknown	G	L	T	G	E	S	S	G	L	M	P	-	-	-	-	-	-	-	-	H	R	K	F	W	G	E	L	D	R	A	T	F	S	F	G	Y	G	-	L	M	V	T	P	L	Q	L	A	H	V
Citrobacter freundii KFB96691 Lutzoymia longipalpis	.	.	V	.	.	R	.	.	.	Y	.	-	-	-	-	-	-	-	-	Q	K	Q	R	.	S	D	I	E	.	.	.	.	.	.	.	.	.	-	.	.	.	.	.	.	.	.	.	R	.
Enterobacter cloacae ASP00379 Phlebotomus papatasi	S	.	A	L	G	.	A	S	F	T	.	-	-	-	-	-	-	-	-	-	-	-	-	-	L	Q	V	A	.	G	Y	S	V	M	A	N	.	G	F	L	.	D	.	Y	F	I	S	K	I
Enterobacter cloacae FtsICBK87678 Ixodes scapularis	.	.	V	.	.	R	.	.	.	Y	.	-	-	-	-	-	-	-	-	Q	K	Q	R	.	S	D	I	E	.	.	.	.	.	.	.	.	.	-	.	.	.	.	.	.	.	.	.	R	.
Erwinia amylovora CFBP1430 Lutzoymia lonigipalpis	.	.	.	.	.	.	V	.	Y	F	.	-	-	-	-	-	-	-	L	.	.	Q	R	.	A	D	I	E	.	.	.	.	.	.	.	.	.	-	.	R	.	.	.	.	.	I	.	R	E
Erwinia pyrifoliae CAX56668 Phlebotomus papatasi	.	.	.	.	.	.	V	.	Y	F	.	-	-	-	-	-	-	-	L	.	.	Q	R	.	A	D	I	E	.	.	.	.	.	.	.	.	.	-	.	R	.	.	.	.	.	I	.	R	E
Escherichia coli ASO85286 Ixodes scapularis	S	.	A	L	G	.	A	S	F	T	.	-	-	-	-	-	-	-	-	-	-	-	-	-	M	Q	V	A	.	G	Y	A	V	M	A	N	.	G	F	L	.	D	.	W	F	I	S	K	I
Escherichia coli YP 002409768 Phlebotomus paptasi	S	.	A	L	G	.	A	S	F	T	.	-	-	-	-	-	-	-	-	-	-	-	-	-	M	Q	V	A	.	G	Y	A	V	M	A	N	.	G	F	L	.	D	.	W	F	I	S	K	I
Klebsiella pneumoniae BAH63518 Lutzomyia longipalpis	D	.	N	E	.	Y	A	.	V	L	.	S	R	E	W	K	Q	R	V	.	K	.	P	.	Y	Q	G	.	T	I	S	V	G	I	.	Q	.	Y	W	I	A	.	.	I	.	M	V	K	A
Klebsiella pneumoniae SLY59787 Ixodes scapularis	S	.	A	L	G	.	A	S	F	T	.	-	-	-	-	-	-	-	-	-	-	-	-	-	L	Q	V	A	.	G	Y	S	V	M	A	N	.	G	F	L	.	N	.	F	F	I	S	K	I
Kluyvera georgiana OAT52575 Vector unknown	.	.	S	.	.	.	V	.	Y	F	.	-	-	-	-	-	-	-	L	.	.	R	Q	.	A	D	I	E	.	.	.	.	.	.	.	.	.	-	.	R	.	.	.	.	.	I	.	R	E
Pantoea agglomerans ftsI KEY41775 Phlebotomus papatasi	.	.	.	.	.	.	V	.	Y	F	.	-	-	-	-	-	-	-	L	.	.	T	R	.	A	D	I	E	.	.	.	.	.	.	.	.	.	-	.	R	.	.	.	.	.	I	.	R	E
Pantoea ananatis FtsI CCF11214 Lutzomyia longipalpis	.	.	.	.	.	.	V	.	Y	F	.	-	-	-	-	-	-	-	L	.	.	T	R	.	A	D	I	E	.	.	.	.	.	.	.	.	.	-	.	R	.	.	.	.	.	I	.	R	E
Pluralibacter gergoviae OUF54710 FtsI Phlebotomus papatasi	.	.	.	.	.	.	Q	.	F	L	.	-	-	-	-	-	-	-	-	E	.	R	.	.	S	Q	.	.	.	.	.	.	A	.	.	.	.	-	.	.	.	.	.	.	.	.	.	.	.
Proteus mirabilis FtsI KXB99160	.	.	V	.	.	.	.	.	I	F	.	-	-	-	-	-	-	-	I	K	K	Q	R	.	S	D	.	E	.	.	.	.	.	.	.	.	.	-	.	.	.	.	.	.	.	.	.	R	.
Proteus mirabilis FtsI SFG32638 Lutzomia longipalpis	.	.	V	.	.	.	.	.	I	F	.	-	-	-	-	-	-	-	I	K	K	Q	R	.	S	D	.	E	.	.	.	.	.	.	.	.	.	-	.	.	.	.	.	.	.	.	.	R	.
Raoultella planticola KFD06435 Vector unknown	D	.	N	E	.	Y	A	.	V	L	.	S	R	E	W	K	Q	K	V	.	K	.	P	.	Y	Q	G	.	T	I	S	V	G	I	.	Q	.	Y	W	I	A	.	.	V	.	M	V	K	A
Salmonella enterica AKD07328 Anopheles gambiae Lutzomyia longipalpis	D	.	A	E	.	R	.	.	N	.	.	T	R	E	W	K	Q	K	R	F	K	.	P	.	Y	Q	G	.	T	I	P	V	G	I	.	Q	.	Y	W	T	A	.	.	I	.	M	S	K	A
Serratia marcescens KFD16849 Lutzomyia longipalpis	.	.	V	.	.	.	.	.	I	Y	.	-	-	-	-	-	-	-	-	K	K	Q	R	.	S	D	I	E	.	.	.	.	.	.	.	.	.	-	.	.	.	.	.	.	.	.	.	R	.
Shigella dysenteriae YP 405138 Ixodes scapularis	S	.	A	L	G	.	A	S	F	T	.	-	-	-	-	-	-	-	-	-	-	-	-	-	M	Q	V	A	.	G	Y	A	V	M	A	N	.	G	F	L	.	D	.	W	F	I	S	K	I
Trabulsiella guamensis KFC07695 Lutzoymia longipalpis	.	.	V	.	.	R	.	.	.	Y	.	-	-	-	-	-	-	-	-	Q	K	Q	R	.	S	D	I	E	.	.	.	.	.	.	.	.	.	-	.	.	.	.	.	.	.	.	.	R	.
Xenorhabdus mauleonii FtsI SFJ49221	.	.	V	.	.	.	.	.	.	F	.	-	-	-	-	-	-	-	K	N	K	Q	R	.	S	D	.	.	.	.	.	.	.	.	.	.	.	-	.	.	.	.	.	.	.	.	.	R	.
Buttiauxella brennerae OAT32073 Vector unknown	L	S	I	T	R	V	D	P	-	-	-	-	-	-	-	-	-	-	-	-	-	-	-	-	P	V	V	-	-	-	-	-	-	-	-	-	-	-	-	-	G	Q	R	V	M	S	E	V	I
Citrobacter freundii KFB96691 Lutzoymia longipalpis	.	.	.	.	K	.	.	.	-	-	-	-	-	-	-	-	-	-	-	-	-	-	-	-	.	.	P	-	-	-	-	-	-	-	-	-	-	-	-	-	.	E	.	I	F	P	.	A	T
Enterobacter cloacae ASP00379 Phlebotomus papatasi	S	N	V	L	E	N	K	D	M	E	D	V	A	I	S	Q	E	R	Q	N	L	A	V	-	.	Q	P	Q	L	E	Q	A	N	Q	A	L	V	A	Q	S	.	A	Q	E	Y	A	P	H	V
Enterobacter cloacae FtsICBK87678 Ixodes scapularis	.	.	.	.	K	.	.	.	-	-	-	-	-	-	-	-	-	-	-	-	-	-	-	-	.	.	P	-	-	-	-	-	-	-	-	-	-	-	-	-	.	E	.	.	F	P	.	S	.
Erwinia amylovora CFBP1430 Lutzoymia lonigipalpis	.	.	.	.	K	.	T	.	-	-	-	-	-	-	-	-	-	-	-	-	-	-	-	-	.	.	L	-	-	-	-	-	-	-	-	-	-	-	-	-	.	K	.	.	A	D	.	Q	T
Erwinia pyrifoliae CAX56668 Phlebotomus papatasi	.	.	.	.	K	.	T	.	-	-	-	-	-	-	-	-	-	-	-	-	-	-	-	-	.	.	L	-	-	-	-	-	-	-	-	-	-	-	-	-	.	K	.	.	A	D	.	Q	T
Escherichia coli ASO85286 Ixodes scapularis	S	N	V	L	E	N	N	D	V	E	D	V	A	I	S	R	E	Q	Q	N	V	S	V	-	.	M	P	Q	L	E	Q	A	N	Q	A	L	V	A	K	T	.	A	Q	E	Y	A	P	H	V
Escherichia coli YP 002409768 Phlebotomus paptasi	S	N	V	L	E	N	N	D	V	E	D	V	A	I	S	R	E	Q	Q	N	V	S	V	-	.	M	P	Q	L	E	Q	A	N	Q	A	L	V	A	K	T	.	A	Q	E	Y	A	P	H	V
Klebsiella pneumoniae BAH63518 Lutzomyia longipalpis	P	H	L	L	Y	S	M	K	Q	G	N	-	-	-	-	-	-	-	-	-	-	-	-	-	H	.	E	R	Y	-	-	-	-	-	-	-	-	-	-	-	Q	.	P	A	N	L	P	Q	V
Klebsiella pneumoniae SLY59787 Ixodes scapularis	S	N	V	L	E	N	K	D	V	E	D	V	A	T	S	A	E	P	Q	N	G	N	V	P	.	Q	P	Q	L	E	Q	A	N	Q	S	L	V	A	Q	S	.	A	Q	E	Y	A	P	H	V
Kluyvera georgiana OAT52575 Vector unknown	.	.	.	.	K	.	T	.	-	-	-	-	-	-	-	-	-	-	-	-	-	-	-	-	.	.	M	-	-	-	-	-	-	-	-	-	-	-	-	-	.	.	Q	.	A	D	P	S	.
Pantoea agglomerans ftsI KEY41775 Phlebotomus papatasi	.	.	.	.	.	.	T	.	-	-	-	-	-	-	-	-	-	-	-	-	-	-	-	-	.	.	M	-	-	-	-	-	-	-	-	-	-	-	-	-	.	R	Q	.	A	N	P	E	T
Pantoea ananatis FtsI CCF11214 Lutzomyia longipalpis	.	.	.	.	K	.	T	.	-	-	-	-	-	-	-	-	-	-	-	-	-	-	-	-	.	.	L	-	-	-	-	-	-	-	-	-	-	-	-	-	.	K	Q	.	A	N	P	E	T
Pluralibacter gergoviae OUF54710 FtsI Phlebotomus papatasi	.	.	.	.	.	I	.	.	-	-	-	-	-	-	-	-	-	-	-	-	-	-	-	-	.	.	.	-	-	-	-	-	-	-	-	-	-	-	-	-	.	H	Q	.	.	.	P	A	.
Proteus mirabilis FtsI KXB99160	.	.	.	.	K	.	.	.	-	-	-	-	-	-	-	-	-	-	-	-	-	-	-	-	.	.	P	-	-	-	-	-	-	-	-	-	-	-	-	-	.	T	.	.	F	P	.	K	V
Proteus mirabilis FtsI SFG32638 Lutzomia longipalpis	.	.	.	.	K	.	.	.	-	-	-	-	-	-	-	-	-	-	-	-	-	-	-	-	.	.	P	-	-	-	-	-	-	-	-	-	-	-	-	-	.	T	.	.	F	P	.	K	V
Raoultella planticola KFD06435 Vector unknown	P	H	L	L	Y	S	M	K	R	G	N	-	-	-	-	-	-	-	-	-	-	-	-	-	K	.	E	R	Y	-	-	-	-	-	-	-	-	-	-	-	Q	P	P	N	N	T	P	Q	V
Salmonella enterica AKD07328 Anopheles gambiae Lutzomyia longipalpis	P	H	L	L	M	S	T	A	E	N	G	K	-	-	-	-	-	-	-	-	-	-	-	-	Q	.	P	-	-	-	-	-	-	-	-	-	-	-	-	-	W	V	Q	P	H	E	P	P	V
Serratia marcescens KFD16849 Lutzomyia longipalpis	.	.	.	.	K	.	.	.	-	-	-	-	-	-	-	-	-	-	-	-	-	-	-	-	.	.	A	-	-	-	-	-	-	-	-	-	-	-	-	-	.	E	.	.	F	P	.	P	L
Shigella dysenteriae YP 405138 Ixodes scapularis	S	N	V	L	E	N	N	D	V	E	D	V	A	I	S	R	E	Q	Q	N	V	S	V	-	.	M	P	Q	L	E	Q	A	N	Q	A	L	V	A	K	T	.	A	Q	E	Y	A	P	H	V
Trabulsiella guamensis KFC07695 Lutzoymia longipalpis	.	.	.	.	K	.	.	.	-	-	-	-	-	-	-	-	-	-	-	-	-	-	-	-	.	.	P	-	-	-	-	-	-	-	-	-	-	-	-	-	.	E	.	.	F	P	.	P	.
Xenorhabdus mauleonii FtsI SFJ49221	.	.	.	.	K	.	.	.	-	-	-	-	-	-	-	-	-	-	-	-	-	-	-	-	.	.	P	-	-	-	-	-	-	-	-	-	-	-	-	-	.	T	.	.	F	P	.	P	.
Buttiauxella brennerae OAT32073 Vector unknown	A	-	-	A	V	R	G	Y	R	V	A	V	K	T	G	T	A	K	K	I	G	-	-	D	D	G	K	Y	I	D	K	Y	I	A	Y	T	A	-	-	-	-	-	-	-	G	V	A	P	A
Citrobacter freundii KFB96691 Lutzoymia longipalpis	.	-	-	.	I	K	.	.	.	I	.	I	.	.	.	.	.	.	.	V	.	-	-	P	.	.	R	.	.	N	.	.	.	.	.	.	.	-	-	-	-	-	-	-	.	.	.	.	.
Enterobacter cloacae ASP00379 Phlebotomus papatasi	.	G	R	D	L	Q	R	H	D	I	G	G	.	.	.	.	T	N	S	-	-	-	-	S	K	D	A	W	F	S	G	.	G	P	G	V	V	T	S	V	W	I	-	-	.	F	D	D	H
Enterobacter cloacae FtsICBK87678 Ixodes scapularis	.	-	-	.	I	K	.	.	.	I	.	I	.	.	.	.	.	.	.	V	.	-	-	P	.	.	R	.	.	N	.	.	.	.	.	.	.	-	-	-	-	-	-	-	.	.	.	.	.
Erwinia amylovora CFBP1430 Lutzoymia lonigipalpis	.	-	-	.	.	P	.	.	.	L	.	I	.	.	.	.	.	E	.	M	.	-	-	.	S	.	.	.	D	G	G	.	.	N	.	.	.	-	-	-	-	-	-	-	.	.	.	.	.
Erwinia pyrifoliae CAX56668 Phlebotomus papatasi	.	-	-	.	.	P	.	.	.	L	.	I	.	.	.	.	.	E	.	M	.	-	-	.	S	.	.	.	D	G	G	.	.	N	.	.	.	-	-	-	-	-	-	-	.	.	.	.	.
Escherichia coli ASO85286 Ixodes scapularis	.	G	R	D	L	Q	R	R	D	I	G	G	.	.	.	.	T	N	S	-	-	-	-	S	K	D	A	W	F	S	G	.	G	P	G	V	V	T	S	V	W	I	-	-	.	F	D	D	H
Escherichia coli YP 002409768 Phlebotomus paptasi	.	G	R	D	L	Q	R	H	D	I	G	G	.	.	.	.	T	N	S	-	-	-	-	S	K	D	A	W	F	S	G	.	G	P	G	V	V	T	S	V	W	I	-	-	.	F	D	D	H
Klebsiella pneumoniae BAH63518 Lutzomyia longipalpis	L	-	F	H	T	A	P	.	Q	I	.	A	.	S	.	.	S	Q	V	F	S	L	K	Q	N	Q	T	.	N	A	.	M	.	P	V	R	L	R	D	H	I	F	Y	T	L	F	.	.	Y
Klebsiella pneumoniae SLY59787 Ixodes scapularis	.	G	R	D	L	Q	R	H	D	I	G	G	.	.	.	.	T	N	S	-	-	-	-	S	K	D	A	W	F	S	G	.	G	P	G	V	V	T	S	V	W	I	-	-	.	F	D	D	H
Kluyvera georgiana OAT52575 Vector unknown	.	-	-	.	.	P	.	.	.	L	.	T	.	.	.	.	.	E	.	L	.	-	-	.	S	.	.	.	D	G	G	.	V	N	.	.	.	-	-	-	-	-	-	-	.	.	.	.	V
Pantoea agglomerans ftsI KEY41775 Phlebotomus papatasi	.	-	-	.	.	P	.	.	.	L	.	T	.	.	.	.	.	E	.	M	.	-	-	T	S	.	.	.	D	G	G	.	V	N	.	.	.	-	-	-	-	-	-	-	.	L	.	.	.
Pantoea ananatis FtsI CCF11214 Lutzomyia longipalpis	.	-	-	.	.	P	.	.	.	L	.	T	.	.	.	.	.	E	.	M	.	-	-	S	S	.	.	.	D	G	G	.	V	N	.	.	.	-	-	-	-	-	-	-	.	I	.	.	.
Pluralibacter gergoviae OUF54710 FtsI Phlebotomus papatasi	.	-	-	.	.	.	D	.	.	.	.	.	.	.	.	.	.	.	.	.	.	-	-	P	.	.	.	.	V	N	.	.	.	.	.	.	.	-	-	-	-	-	-	-	.	.	.	.	.
Proteus mirabilis FtsI KXB99160	.	-	-	.	I	K	.	.	.	.	.	I	.	.	.	.	.	.	.	V	.	-	-	P	.	.	.	.	.	N	A	.	.	S	.	A	.	-	-	-	-	-	-	-	.	.	.	.	.
Proteus mirabilis FtsI SFG32638 Lutzomia longipalpis	.	-	-	.	I	K	.	.	.	.	.	I	.	.	.	.	.	.	.	V	.	-	-	P	.	.	.	.	.	N	A	.	.	S	.	A	.	-	-	-	-	-	-	-	.	.	.	.	.
Raoultella planticola KFD06435 Vector unknown	L	-	F	H	T	A	P	.	Q	I	.	A	.	S	.	.	S	Q	V	F	S	L	K	E	N	Q	T	.	N	A	.	M	.	P	V	R	L	R	D	H	I	F	Y	T	L	F	.	.	Y
Salmonella enterica AKD07328 Anopheles gambiae Lutzomyia longipalpis	Y	-	F	.	S	A	P	.	K	I	.	A	.	S	.	.	.	Q	V	F	.	L	K	A	N	E	T	.	N	A	H	K	.	.	E	R	L	R	D	H	K	L	M	T	A	F	.	.	Y
Serratia marcescens KFD16849 Lutzomyia longipalpis	.	-	-	.	I	K	.	.	.	I	.	I	.	.	.	.	.	.	.	V	.	-	-	P	.	.	.	.	V	N	R	.	.	.	.	.	.	-	-	-	-	-	-	-	.	.	.	.	.
Shigella dysenteriae YP 405138 Ixodes scapularis	.	G	R	D	L	Q	R	R	D	I	G	G	.	.	.	.	T	N	S	-	-	-	-	S	K	D	A	W	F	S	G	.	G	P	G	V	V	T	S	V	W	I	-	-	.	F	D	D	H
Trabulsiella guamensis KFC07695 Lutzoymia longipalpis	.	-	-	.	I	K	.	.	.	I	.	I	.	.	.	.	.	.	.	V	.	-	-	P	.	.	R	.	.	N	.	.	.	.	.	.	.	-	-	-	-	-	-	-	.	.	.	.	.
Xenorhabdus mauleonii FtsI SFJ49221	.	-	-	.	I	K	.	.	.	I	.	I	.	.	.	.	.	.	.	V	.	-	-	P	.	.	.	.	V	N	.	.	.	S	.	.	.	-	-	-	-	-	-	-	.	.	.	.	.
Buttiauxella brennerae OAT32073 Vector unknown	F	S	Q	I	M	S	D	V	L	R	L	E	N	I	E	P	D	G	L	P	P	G	D	A	N	L	T	V	L	N	K	P	A	L	D	N	P	A	G	-	-	-	-	-	-	-	-	-	-
Citrobacter freundii KFB96691 Lutzoymia longipalpis	.	G	A	.	.	G	G	.	.	.	T	M	.	.	.	.	.	A	.	T	T	.	.	K	.	E	F	.	N	.	Q	G	E	A	T	G	G	R	S	-	-	-	-	-	-	-	-	-	-
Enterobacter cloacae ASP00379 Phlebotomus papatasi	W	D	A	Y	.	K	A	.	.	E	G	V	P	E	Q	.	L	T	P	.	.	.	V	V	T	V	N	I	D	R	S	T	G	Q	L	A	N	G	.	N	S	R	A	E	Y	F	I	E	G
Enterobacter cloacae FtsICBK87678 Ixodes scapularis	.	G	A	.	.	G	G	.	.	.	T	M	.	.	.	.	.	A	.	A	T	.	E	K	S	E	F	.	I	.	Q	G	E	G	T	G	G	R	S	-	-	-	-	-	-	-	-	-	-
Erwinia amylovora CFBP1430 Lutzoymia lonigipalpis	.	G	N	.	I	G	P	.	.	K	H	M	.	.	P	.	.	A	.	Y	G	H	G	-	-	-	-	-	-	-	-	-	-	-	-	-	-	-	-	-	-	-	-	-	-	-	-	-	-
Erwinia pyrifoliae CAX56668 Phlebotomus papatasi	.	G	N	.	I	G	P	.	.	K	H	M	.	.	P	.	.	A	.	Y	N	H	S	-	-	-	-	-	-	-	-	-	-	-	-	-	-	-	-	-	-	-	-	-	-	-	-	-	-
Escherichia coli ASO85286 Ixodes scapularis	W	D	A	Y	.	K	A	.	.	E	G	V	P	E	Q	.	L	T	P	.	.	.	I	V	T	V	N	I	D	R	S	T	G	Q	L	A	N	G	.	N	S	R	E	E	Y	F	I	E	G
Escherichia coli YP 002409768 Phlebotomus paptasi	W	D	A	Y	.	K	A	.	.	E	G	V	P	E	Q	.	L	T	P	.	.	.	I	V	T	V	N	I	D	R	S	T	G	Q	L	A	N	G	.	N	S	R	E	E	Y	F	I	E	G
Klebsiella pneumoniae BAH63518 Lutzomyia longipalpis	A	G	P	T	A	R	A	I	.	D	H	I	F	V	P	Q	Q	A	S	S	A	A	A	D	V	P	Q	R	D	S	A	D	.	Q	-	-	-	-	-	-	-	-	-	-	-	-	-	-	-
Klebsiella pneumoniae SLY59787 Ixodes scapularis	W	D	S	F	.	K	S	.	.	E	G	V	P	E	.	.	L	T	P	.	.	.	I	V	T	V	N	I	D	R	S	T	G	Q	L	A	N	G	.	N	S	R	A	E	Y	F	I	E	G
Kluyvera georgiana OAT52575 Vector unknown	.	G	N	.	.	G	P	.	.	K	N	M	.	.	A	.	.	A	.	I	Q	-	-	-	-	-	-	-	-	-	-	-	-	-	-	-	-	-	-	-	-	-	-	-	-	-	-	-	-
Pantoea agglomerans ftsI KEY41775 Phlebotomus papatasi	.	G	N	.	.	G	P	.	.	K	H	M	.	.	A	.	.	A	I	Y	T	K	P	.	A	T	P	S	D	K	S	-	-	-	-	-	-	-	-	-	-	-	-	-	-	-	-	-	-
Pantoea ananatis FtsI CCF11214 Lutzomyia longipalpis	.	G	N	.	.	G	P	.	.	K	H	M	.	.	A	.	.	A	I	Y	S	K	P	V	D	S	G	S	D	K	S	-	-	-	-	-	-	-	-	-	-	-	-	-	-	-	-	-	-
Pluralibacter gergoviae OUF54710 FtsI Phlebotomus papatasi	.	.	.	.	.	G	.	.	.	.	.	.	.	V	L	.	.	.	I	A	.	.	S	D	.	.	I	.	M	H	R	S	G	E	G	A	.	.	L	-	-	-	-	-	-	-	-	-	-
Proteus mirabilis FtsI KXB99160	.	G	T	.	.	G	A	.	.	.	T	M	.	V	.	.	.	A	.	T	.	D	.	K	S	E	I	.	I	.	.	K	E	D	T	S	G	R	S	-	-	-	-	-	-	-	-	-	-
Proteus mirabilis FtsI SFG32638 Lutzomia longipalpis	.	G	T	.	.	G	A	.	.	.	T	M	.	V	.	.	.	A	.	T	.	D	.	K	S	E	I	.	I	.	.	K	E	D	T	S	G	R	S	-	-	-	-	-	-	-	-	-	-
Raoultella planticola KFD06435 Vector unknown	A	G	P	T	A	R	A	I	.	D	H	I	-	F	D	.	A	N	A	.	D	I	A	Q	G	A	E	A	S	V	P	Q	I	D	S	A	D	.	Q	-	-	-	-	-	-	-	-	-	-
Salmonella enterica AKD07328 Anopheles gambiae Lutzomyia longipalpis	V	G	T	.	.	R	Q	I	.	D	H	I	M	L	G	D	N	N	T	H	L	P	A	E	.	P	V	.	A	A	A	E	D	Q	-	-	-	-	-	-	-	-	-	-	-	-	-	-	-
Serratia marcescens KFD16849 Lutzomyia longipalpis	.	G	A	.	.	G	G	.	.	.	T	M	.	V	.	.	.	A	.	.	T	.	.	K	S	E	L	.	I	.	.	K	E	G	S	G	G	R	S	-	-	-	-	-	-	-	-	-	-
Shigella dysenteriae YP 405138 Ixodes scapularis	W	D	A	Y	.	K	A	.	.	E	G	V	P	E	Q	.	L	T	P	.	.	.	I	V	T	V	R	I	D	R	S	T	G	Q	L	A	N	G	.	N	S	R	E	E	Y	F	I	E	G
Trabulsiella guamensis KFC07695 Lutzoymia longipalpis	.	G	A	.	.	G	G	.	.	.	T	M	.	.	.	.	.	A	.	A	T	.	E	K	S	E	F	.	I	.	Q	G	E	G	T	G	G	R	S	-	-	-	-	-	-	-	-	-	-
Xenorhabdus mauleonii FtsI SFJ49221	.	G	T	.	.	.	G	.	.	.	T	M	.	V	.	.	.	A	.	.	V	D	.	K	.	E	F	.	I	.	-	-	-	-	-	-	-	-	-	-	-	-	-	-	-	-	-	-	-
[truncated: 31 more columns]

## Sheet: Info
Title	Enterobacteriacae sequences
Description	displaying Parsim-informative sites
Format
DataType	Protein
22
Number Sites	955
Identical	.
Missing	?
Indel	-
