# Supplementary material for: Microbiomes of Blood-Feeding Arthropods: Genes Coding for Essential Nutrients and Relation to Vector Fitness and Pathogenic Infections. A Review
Source: Microorganisms. 2021 Nov 25;9(12):2433. doi: 10.3390/microorganisms9122433 (PMC8704530; doi:10.3390/microorganisms9122433)
Supplement: Supplementary file 1 [file microorganisms-09-02433-s001.zip › microorganisms-1377975 revised version supplymentary/Supplementary Material/Supplemental Table S1 Comparison microbiota diverse vector arthropods.xlsx]

## Sheet: Sheet1
Comparison microbiota in diverse vector arthropods
				Lutzomyia longipalpis	Phlebotomus papatasi	Anopheles gambiae	Aedes aegypti	Culex quinquefasicatus	Triatoma brasiliense	Glossina fuscipes	Simulium damnsoum	Dermacentor variabilis	Ixodes scapularis	Ixodes ricinus	Ixodes persulcatus	Amblyomma americanum	Rhipicephalus microplus	Ctenocephalides felis	Pediculus humanus	Varroa destructor	Dermanysuss gallinae
Phylum	Class	Order	Family	Genus
Verrucomicrobia	Verrucomicrobiae	Verrucomicrobiales	Verrucomicrobiaceae	Prosthecobacter
Verrucomicrobia	Verrucomicrobiae	Verrucomicrobiales	Verrucomicrobiaceae	Luteolibacter
Verrucomicrobia	Verrucomicrobiae	Verrucomicrobiales	Verrucomicrobiaceae	Akkermansia
Verrucomicrobia	Verrucomicrobiae	Verrucomicrobiales	Verrucomicrobiaceae
Verrucomicrobia	Opitutae	Puniceicoccales	Puniceicoccaceae
Verrucomicrobia	Opitutae	Opitutales	Opitutaceae	Opitutus
Verrucomicrobia	Spartobacteria	Chthoniobacterales	Chthoniobacteraceae
Verrucomicrobia	Pedosphaerae	Pedosphaerales
Verrucomicrobia	Pedosphaerae	Pedosphaerales	auto67_4W
Tenericutes	Molicutes	Mycoplasmatales	Mycoplasmataceae	Ureaplasma
"	"	Acholeplasmatales	Acholeplasmataceae	Acholeplasma
Proteobacteria	Alpha proteobacteria	Rickettsiales1	Rickettsiaceae	Rickettsia		Rickettsia	Rickettsia	Rickettsia			Rickettsia	Rickettsia	Rickettsia4	Rickettsia11	19Rickettsia	Rickettsia5	15Rickettsia	Rickettsia	16Rickettsia
Proteobacteria	"	"	Anaplasmataceae	Wolbachia3	Wolbachia	Wolbachia	Wolbachia	Wolbachia		Wolbachia		Wolbachia	4Wolbachia	Wolbachia		Wolbachia5	15Wolbachia	16Wolbachia	16Wolbachia	16Wolbachia	23Wolbachia
				Rickettsiella																	23Rickettsiella
Proteobacteria			"			Pelagibacter
Proteobacteria	"	"	"					Anaplasma			Anaplasma	Anaplasma	2Anaplasma	Anaplasma11		Anaplasma5		Anaplasma5
Proteobacteria	"	"	"		Ehrlichia			Ehrlichia					Neoehrlichia	Neoehrlichia	19Ehrlichia	Ehrlichia5	15Ehrlichia
Proteobacteria	"	"	"											Candidatus Midichloria11		Candidatus Midichloria5
Proteobacteria	"	Rhodospirillales	Rhodospirillaceae	Inquilinus
Proteobacteria	"	"	"	Azospirillum
Proteobacteria	"		Acetobacteraceae	Roseomonas	Roseomonas																23Roseomonas
Proteobacteria			"		Asaia	Asaia13	Asaia
Proteobacteria			"		Gluconobacter	Gluconacetobacter	Gluconacetobacter
Proteobacteria			"				Acetobacter														23Acetobacter
Proteobacteria	"	Rhodobacteriales	Rhodobacteraceae	Rubellimicrobium
Proteobacteria	"		"	Rhodobacter									4 Rhodobacter								23 Rhodobacter
Proteobacteria	"		"	Paracoccus			Paracoccus						4 Paracoccus
Proteobacteria	"		"										Thioclava4
Proteobacteria	"		Hyphomonadaceae	Hyphomonas
Proteobacteria	"	Sphingomonadales	Sphingomonadaceae	Sphingomonas3		Sphingomonas	Sphingomonas	Sphingomonas	19Sphingomonas		Sphingomonas	23Sphingomonas	Sphingomonas2	Sphingomonas	19Sphingomonas	Sphinogomonas5					23Sphingomonas
Proteobacteria	"			2 Sphingobium									2 Sphingobium
Proteobacteria	"			Novosphingobium									2 Novosphingobium								23Novosphingobium
Proteobacteria	"			Blastomonas									2 Blastomonas
Proteobacteria	"			Kaistobacter									2 Kaistobacter
Proteobacteria						Sphingobacterium									19Sphingobacterium						23Sphingobacterium
Proteobacteria			Erythrobacteriace								Erythrobacter
Proteobacteria	"	Rhizobiales	Bartonellaceae	Bartonella	Bartonella							Bartonella	Bartonella			Bartonella					23Bartonella
Proteobacteria	"	"	Bradyrhizobiaceae		Bosea
Proteobacteria	"		Brucellaceae	Ochrobactrum	Ochrobactrum										19Ochrobactrum	16Ochrobactrum
Proteobacteria	"		Xanthobacteraceae	Xanthobacter					19Xanthobacter
Proteobacteria			"				Azorhizobium
Proteobacteria	"		"	Labrys
Proteobacteria	"		Rhizobiaceae	Rhizobium			Rhizobium						11 Rhizobium
Proteobacteria			"										15Sinorhizobium
Proteobacteria	"			Kaistia
Proteobacteria	"			Agrobacterium									11Agrobacterium
Proteobacteria	"		Phyllobacteriaceae	Phyllobacterium									11Phyllobacterium							20Phyllobacterium
Proteobacteria													4 defluvibacter
Proteobacteria	"		"	Nitratireductor
Proteobacteria	"		"	Mesorhizobium									4 Mesorhizobium								23Mesorhizobium
Proteobacteria	"		"	Chelativorans
Proteobacteria	"		Methylocystaceae	Pleomorphomonas
Proteobacteria	"		"	Methylosinus
Proteobacteria	"		Methylobacteriaceae	Methylobacterium				Methylobacterium			Methylobacterium	21Methylobacterium	11Methylobacterium			5Methylobacterium
Proteobacteria	"		Hyphomicrobiaceae	Rhodoplanes
Proteobacteria	"		"	Parvibaculum
Proteobacteria	"		"	Hyphomicrobium
Proteobacteria	"		"	Devosia
Proteobacteria											Rhodomicrobium
Proteobacteria	"		Beijerinckiaceae	Chelatococcus
Proteobacteria	"		Bradyrhizobiaceae	Bradyrhizobium					Bradyrhizobium				21Bradyrhizobium								23Bradyrhizobium
Proteobacteria	"		"	Balneimonas
Proteobacteria																					23Rhizobium
Proteobacteria	"		Brucellaceae	Ochrobactrum
Proteobacteria	"		Aurantimonadaceae															8Methylobacillus
Proteobacteria	"	Caulobacteriales	Caulobacteraceae	Phenylobacterium																	23Phenylobacterium
Proteobacteria	"	"	"	Mycoplana
Proteobacteria	"	"	"	Caulobacter
Proteobacteria	"	"	"	Brevundimonas	Brevundimonas
Proteobacteria	"	"	"	Asticcacaulis
Proteobacteria	Betaproteobacteria	Methylophilales	Methylophilaceae	Methylotenera
Proteobacteria	"	Neisseriales	Neisseriaceae	Neisseria
Proteobacteria	"	"	"	Conchiformibius
Proteobacteria	"		Chromobacteriaceae				Chromobacterium
Proteobacteria	"	Rhodocyclales	Rhodocyclaceae		Thauera
Proteobacteria	"		"	Arthrobacter						16Arthrobacter	Arthrobacter
Proteobacteria	"								Dechloromonas
Proteobacteria	"	Burkholderiales	Burkholderiaceae	Burkholderia			Burkholderia			16Burkholderia		21Burkholderia	21Burkholderia
			"	Ralstonia	Ralstonia							Ralstonia	Ralstonia
Proteobacteria	"	"	Oxalobacteraceae				Oxalobacter
Proteobacteria	"	"	"						17Jainthino-bacterium
Proteobacteria	"	"	"													16Collimonas
Proteobacteria	"		"				Herbaspirillum
Proteobacteria	"	"	"	Polynucleobacter
Proteobacteria	"	"	"	Janthinobacterium
																21Massilia
																21Duganella
Proteobacteria	"	"	Comamonadaceae	Cupriavidus
Proteobacteria	"	"	"	Tepidimonas
Proteobacteria	"	"	"	Roseateles
Proteobacteria	"	"	"	Rhodoferax
Proteobacteria	"	"	"	Ramlibacter
Proteobacteria	"	"	"	Polaromonas											19Polaromonas
Proteobacteria	"	"	"	Methylibium
Proteobacteria	"	"	"	Limnohabitans
Proteobacteria	"	"	"	Hylemonella
Proteobacteria	"	"	"	Delftia		Delftia	Delftia	Delftia					Delftia
Proteobacteria	"	"	"	Comamonas		Comamonas			Comamonas			21Comamonas			19Comamonas	16Comamonas
Proteobacteria	"		"	Comamonas					Diaphorobacter
Proteobacteria	"	"	"	Comamonas	Variovorax											Variovorax
Proteobacteria	"	"	"	Acidovorax
Proteobacteria	"	"	"	Lautropia
Proteobacteria	"	"	Alcaligenaceae		Alcaligenes		Alcaligenes
Proteobacteria	"		"
Proteobacteria	"	"	"	Sutterella
Proteobacteria	"	"	"	Pigmentiphaga
Proteobacteria	"	"	"	Denitrobacter
Proteobacteria	"		"			Bordetella
Proteobacteria	"		"											Advenella
Proteobacteria	"	"	"	Achromobacter													15Achromobacter
Proteobacteria	Gammaproteobacteria	Enterobacterales	Enterobacteriaceae	Serratia	Serratia	Serratia	Serratia		Serratia	16Serratia	Serratia					16Serratia	15Serratia		16Serratia	20Serratia
Proteobacteria	Gammaproteobacteria	"	"	Erwinia	Erwinia	Erwinia	Erwinia	Erwinia	19Erwinia											20Erwinia
Proteobacteria	Gammaproteobacteria	"	"	Pantoea	Pantoea	Pantoea	Pantoea	Pantoea		16Pantoea	Pantoea					Pantoea
Proteobacteria	Gammaproteobacteria	"	"	Proteus	Proteus	Proteus			20Proteus						19Proteus
Proteobacteria	Gammaproteobacteria	"	"	Citrobacter	Citrobacter		Citrobacter									16Citrobacter
Proteobacteria	Gammaproteobacteria	"							19Arsenophonus			13Arsenophonus		Arsenophonus		14Arsenophonus				20Arsenophonus
Proteobacteria	Gammaproteobacteria	"			Pluralibacter
Proteobacteria	Gammaproteobacteria	"	"	Trabulsiella
Proteobacteria	Gammaproteobacteria	"	"	Enterobacter	Enterobacter	Enterobacter	Enterobacter	Enterbacter		16Enterobacter	Enterobacter		2Enterobacter			16Enterobacter		8Enterobacter
Proteobacteria	Gammaproteobacteria	"	"		Escherichia			Escherichia			Escherichia		Escherichia
Proteobacteria	Gammaproteobacteria	"	"														15Escherichia
Proteobacteria	Gammaproteobacteria	"	"			Salmonella															Salmonella
Proteobacteria	Gammaproteobacteria	"	"				Shigella13
Proteobacteria	Gammaproteobacteria	"	"										2 Shigella
Proteobacteria	Gammaproteobacteria	"	"			Thorsellia							2Lelliottia
Proteobacteria	Gammaproteobacteria	"	"		Xenorhabdus
Proteobacteria	Gammaproteobacteria	"	"		Klebsiella	Klebsiella	Klebsiella	Klebsiella			Klebsiella		Klebsiella			16Klebsiella	15Klebsiella	8Klebsiella
Proteobacteria	Gammaproteobacteria	"	"	Cardinium							Cardinium										24Cardinium
Proteobacteria	Gammaproteobacteria	"	"									Cardinium
Proteobacteria	Gammaproteobacteria	"	"		Raoultella
Proteobacteria	Gammaproteobacteria	"	"		Kluyvera								2 Raoultella sp.
Proteobacteria	Gammaproteobacteria	"	"		Ishikawaella
Proteobacteria	Gammaproteobacteria	"	"						16Morganella	16Morganella					19Morganella					20Morganella
Proteobacteria	Gammaproteobacteria	"	"							16Wigglesworthia
Proteobacteria	Gammaproteobacteria	"	"							16Sodalis
Proteobacteria	Gammaproteobacteria	"	"							18Providencia	16Providencia
Proteobacteria	Gammaproteobacteria	"	"																16Riesia
Proteobacteria	Gammaproteobacteria	"	"													16Hafnia
Proteobacteria	Gammaproteobacteria	"	Thorselliaceae			Thorsellia
Proteobacteria	Gammaproteobacteria	"	Erwiniaceae					Tatumella
Proteobacteria	Gammaproteobacteria	"	Yersiniaceae				Rahnella
Proteobacteria	Gammaproteobacteria		Pectobacteriaceae				Brenneria
Proteobacteria	Gammaproteobacteria	Pseudomonadales	Pseudomonadaceae	Pseudomonas	Pseudomonas	Pseudomonas	Pseudomonas	Pseudomonas	Pseudomonas	16Pseudomonas	Pseudomonas	Pseudomonas2	Pseudomonas2	Pseudomonas	19Pseudomonas	Pseudomonas	15Pseudomonas			20Pseudomonas
Proteobacteria	Gammaproteobacteria		Moraxellaceae	Acinetobacter	9Acinetobacter	9Acinetobacter	Acinetobacter	Acinetobacter	23Acinetobacter	18Acinetobacter	Acinetobacter	Acetinobacter	2 Acetinobacter		19Acetinobacter	16Acinetobacter	15Acinetobacter	8Acetinobacter	16Acinetobacter
Proteobacteria	Gammaproteobacteria		"	Psychrobacter				Psychrobacter
Proteobacteria	Gammaproteobacteria		"	Moraxella				Moraxella			Moraxella
Proteobacteria	Gammaproteobacteria			Enhydrobacter			Enhydrobacter	Enhydrobacter
Proteobacteria	Gammaproteobacteria	Aeromonadales	Aeromonadaceae			Aeromonas	Aeromonas	Aeromonas			Aeromonas		Aeromonas
Proteobacteria	Gammaproteobacteria	Alteromonadales	Shewanellaceae												19Shewanella
Proteobacteria	Gammaproteobacteria	Xanthomonadales	Xanthomonadaceae	Streptococcus	Stenotrophomonas	Stenotrophomonas	Stenotrophomonas	Stenotrophomonas	19Stentrophomonas			21Stenotrophomonas	21Stenotrophomonas		19Stenotrophomonas		Stenotrophomonas	8Stenotrophomonas
Proteobacteria	Gammaproteobacteria	"	"	Rhodanobacter				Rhodanobacter
Proteobacteria	Gammaproteobacteria	"	"	Pseudoxanthomonas				Pseudoxanthomonas
Proteobacteria	Gammaproteobacteria	"	"	Lysobacter				Lysobacter
Proteobacteria	Gammaproteobacteria	"	"	Luteibacter				Luteibacter					11Luteibacter
Proteobacteria	Gammaproteobacteria	"	"	Dokdonella				Dokdonella
Proteobacteria	Gammaproteobacteria	"	"	Arenimonas				Arenimonas
Proteobacteria	Gammaproteobacteria	"	Sinobacteraceae	Aquimonas				Aquimonas
Proteobacteria	Gammaproteobacteria	"	"	Steroidobacter				Steroidobacter
Proteobacteria	Gammaproteobacteria	"	Vibrionaceae	Nevskia				Nevskia
Proteobacteria	Gammaproteobacteria	Vibrionales	Piscirickettsiaceae	Photobacterium				Photobacterium
Proteobacteria	Gammaproteobacteria	Thiotrichales		Methylophaga				Methylophaga
Proteobacteria	Gammaproteobacteria	Pasteurellales	Pasteurellaceae	Mannheimia				Mannheimia
Proteobacteria	Gammaproteobacteria	"	"	Haemophilus				Haemophilus	Haemophilus						19Haemophilus
Proteobacteria	Gammaproteobacteria	"	"	Aggregatibacter				Aggregatibacter
Proteobacteria	Gammaproteobacteria	"	"	Actinobacillus				Actinobacillus
Proteobacteria	Gammaproteobacteria	Oceonospirillales	Halomonadaceae												19Halomonas
Proteobacteria	Gammaproteobacteria	Caulobacteriales	Caulobacteraceae												19Brevundimonas	16Brevundimonas
	Hydrogenophilalia	Hydrogenophilales	Hydrogenophilaceae						17Hydrogenophilus
Firmicutes		Campylobacterales	Helicobacteraecae
Firmicutes		Legionellales	Legionellaceae	Legionella				Legionella				Helicbacter
Firmicutes	Bacilli		"
Firmicutes	"		Coxiellaceae										21Coxiella	Coxiella		Coxiella5	15Coxiella				23Coxiella
Firmicutes	"		"	10Ricketttsiella,	Diplorickettsia															20Diplorickettsia
Firmicutes	"	Lactobacilliales	Enterococcaceae	Enterococcus	Enterococcus7		Enterococcus	Enterococcus	19Enterococcus	18Enterococcus	Enterococcus		22Enterococcus				15Enterococcus			20Enterococcus
																				21Melissococcus
Firmicutes	"	"	"					Vagococcus
Firmicutes	"	"	"
Firmicutes			Aerococcaceae				Aerococcus
Firmicutes			Carnobacteriaceae								Carnobacterium
Firmicutes	"	Bacillales	Paenibacilliaceae			Paenibacillus				16Paenibacillus				Bacillus						Paenibacillus
Firmicutes			"				Brevibacillus
Firmicutes			"				Aneurinibacillus
			Planococcaceae	24Solibacillus
Firmicutes	Clostridia	Clostridiales	Clostridiaceae						Clostridium		Clostridium				19Clostridium
Firmicutes			Acidaminococcaceae
Firmicutes			Veillonellaceae									12Megasphaera					15Megasphaera
Actinobacteria			Lactobacilliaceae					Lactobacillus				13Lactobacillus	13Lactobacillus
Actinobacteria			Streptococcaceae			Streptococcus	Streptococcus	Streptococcus	Streptococcus				Streptococcus				15Streptococcus
Actinobacteria			"
Actinobacteria			Rumiococcaceae				Lactococcus			18Lactococcus							15Papillibacter
Actinobacteria			Lachnospiraceae
Actinobacteria			Peptococcaceae												19Desulfotomaculum
Actinobacteria		Eubacteriales	Eubacteriaceae																	20Natranaerovirga
Actinobacteria	Actinobacteria	Bacilliales	Bacillaceae	Bacillus6	Bacillus7		Bacillus	Bacillus6		16Bacillus	Bacillus	Bacillus	Bacillus	Bacillus		Bacillus				Bacillus
Actinobacteria			"			Bacterium		Bacterium
Actinobacteria			"	24Lysinibacillus			Lysinibacillus	Lysinibacillus									15Roseburia
Actinobacteria			"	Brevibacterium	Brevibacterium
Actinobacteria			"		Terribacillus
Actinobacteria			"						19Geobacillus
			"							16Exiguobacterium
Actinobacteria			Planococcaceae		Sporosarcina					16Planococcus
Actinobacteria	"		Staphylococcaceae	Staphyloccocus	Staphylococcus7	Staphylcoccus	Staphylococcus	Staphylococcus	Staphylococcus	16Staphylococcus	Staphylococcus	Staphylococcus	22Staphylococcus	Staphylococcus			15Staphylococcus	8 Staphylococcus
Actinobacteria		Corynebacteriales	Nocardiaceae			Rhodococcus			19Rhodococcus			13Rhodococcus	2, 13Rhodococcus	Rhodococcus
			Tsukamurellaceae;	24Tsukamurella
Actinobacteria		Actinomycetales	Actinmycetaceae						Actinomyces
Actinobacteria		"	Microbacteriaceae		Microbacterium		Microbacterium	Microbacterium
Actinobacteria			"								Frigoribacterium		12Aeromicrobium
Actinobacteria			"				Leifsonia
Actinobacteria			"				Curtobacterium						11Curtobacterium
Actinobacteria			"				Plantibacter
Actinobacteria			Corynebacteriaceae						Corynebacterium				22Corynebacterium		19Corynebacterium		15Corynebacterium
Actinobacteria	"					Leucobacter
Actinobacteria			Streptomycetaceae		Streptomyces	Streptomyces	Streptomyces
Actinobacteria		"	Dermabacteraceae
Actinobacteria			Dietziaceae						Dietzia				12Dietzia	Dietzia
Actinobacteria									Gordonia
Actinobacteria	Actinobacteria	Propionibacteriales	‎Propionibacteriaceae			Propionibacterium		Propionibacterium	Propionibacterium		Propionibacterium		Propionibacterium				15Propionibacterium
Acidobacteria	Acidobacteria	Acidobacteriales	Acidobacteriaceae
Acidobacteria			"										11Edaphobacter
Bacteroidetes	Sphingobacteriia	Sphingobacteriales	Nocardiaceae										11Terriglobus			14Acidobacteria
Bacteroidetes			Sphingobacteriaceae			Sphingobacterium				18Sphingobacterium	Sphingobacterium	12Sphinobacterium
Bacteroidetes	"	"	"												19Parapedobacter
Bacteroidetes		Bacteriodales	Bacteroidaceae			Bacteroides							Bacteroidetes
Bacteroidetes		"	Rikenellaceae														15Rikenella
Bacteroidetes		Prevotella	Prevotellaceae												19Prevotella		15Prevotella
Bacteroidetes			Cytophagaceae
Bacteroidetes	Flavobacteria	Flavobacteriales	Flavobacteriaecae								Flavobacterium				19Zhouia
												21Hymenobacter	11Hymenobacter
Bacteroidetes			Mycobacteriaceae			Mycobacterium			Mycobacterium				2, 11Mycobacterium	Mycobacterium
Spirochaetes	Spirochaetes	Spirochaetales	Spirochaetaceae	Treponema								Treponema
Spirochaetes		"	"								Spirochaeta	15Borrelia	Borrelia2	Borrelia11	19Borrelia	Borrelia5			16Borrelia		23Spirochaeta
Spirochaetes		Flavobacteriales	Flavobacteriacae															8Bergeyella sp.
Spirochaetes			"													16Wautersiella
Spirochaetes			"
Cyanobacteria		"	Micrococcaceae		Micrococcus		Micrococcus
Cyanobacteria						Kocuria	Kocuria
Cyanobacteria			"								Arthrobacter		Arthrobacter	Arthrobacter			15Borrelia
Cyanobacteria		Synechococcales	Williamsaceae						19Williamsia			13Williamsia	13Williamsia
Chlamydiae		Oscillatoriales	Oscillatoriophycideae								Cyanobacterium
Chlamydiae		Thiotrichales	Synechococcaceae								Synechococcus
Chlamydiae			Flavobacteriaceae	Chryseobacterium			Chryseobacterium	Chryseobacterium	19Chryseobacterium	19Chryseobacterium	Chryseobacterium		21Chryseobacterium		19Chryseobacterium	Chryseobacterium
			"													2 Cloacibacterium
Chlamydiae	Chlamydiae		"								Flavobacterium				19Flavobacterium
Chlamydiae	Mollicutes		"			Elizabethkingia	Elizabethkingia
Chlamydiae		Chlamydiales	Francisellaceae									13Francisella	13Francisella (rare)	Francisella		14Francisella
Chlamydiae		Entomoplasmatales
Chlamydiae
Chlamydiae			Spiroplasmataceae							Spiroplasma				Spiroplasma11				8 Spiroplasma sp.		20 Spiroplasma sp.	203Spiroplasma sp.
			Chlamydiaceae											Chlamydia11
		Reference		Reference	References		References					References	References			References	Reference	References
		Kang et al. 2014															15Andreotti et al. 2011	8Pornwiroon et al. (2007)		20Hubert, Kamler, Nesvorna et al 2016
				3Kelley et al. 2017												1Ponnusammy et al. 2014				21 Hubert, Erban, Kamler, Kopecky..et al 2015
					Fraihi et al. 2017		Reference									Trout Fryxell & DeBruyn6
				10 Pires et al (2017)Bacterial diversity	9 Akhoundi et al. PloS ONE 20127(11):E50259	Zouache et al. 2010	Genbank		16Jimenez-Cortes et al (2016), 17Gumiel et al (2015)							14Willams-Newkirk et al (2017)					23Lima-Barbera et al. (2019) Avian Pathol. 58: S52-S59
				24Dey et al (2018)			Zouache et al. 2010		19Carels et al 2017	16Jimenz-Cortes et al., 18Soumana I.H. et al.		12Clow et a; (2018)	2Van Truen et al. 2015		19Zhang et al (2014)
									20Lima et al (2018)				4Narsimhan et al. (2014)	Nader et al (2018)
									23Gumiel et al (2015)				11 Zolnick et al. 2011
												Rynkiewicz et al. (2015)	21Clay & Fuqua 2010			21Clay & Fuqua 2010
												23Travanty et al (2019	22Stewart & Bloom
												Nicholas V. Travanty,
												Loganathan Ponnusamy,
												Madhavi L. Kakumanu,
												William L. Nicholson &
												Charles S. Apperson
												Symbiosis volume 79, pages239–250(2019)
