# Supplementary material for: Microbiomes of Blood-Feeding Arthropods: Genes Coding for Essential Nutrients and Relation to Vector Fitness and Pathogenic Infections. A Review
Source: Microorganisms. 2021 Nov 25;9(12):2433. doi: 10.3390/microorganisms9122433 (PMC8704530; doi:10.3390/microorganisms9122433)
Supplement: Supplementary file 1 [file microorganisms-09-02433-s001.zip › microorganisms-1377975 revised version supplymentary/Supplementary Material/Supplemental Table S2 cdd B vitamins LIST OF 68 vitamin related genes.xlsx]

## Sheet: Sheet1
Accession	Abbreviation	Table S2 Description from COG database for 6 vitamin-related genes
COG0054	RibE	6,7-dimethyl-8-ribityllumazine synthase (Riboflavin synthase beta chain) [Coenzyme transport and metabolism].
COG0117	RibD1	Pyrimidine deaminase domain of riboflavin biosynthesis protein RibD [Coenzyme transport and metabolism].
COG0132	BioD	Dethiobiotin synthetase [Coenzyme transport and metabolism].
COG0190	FolD	5,10-methylene-tetrahydrofolate dehydrogenase/Methenyl tetrahydrofolate cyclohydrolase [Coenzyme transport and metabolism].
COG0212	FAU1	5-formyltetrahydrofolate cyclo-ligase [Coenzyme transport and metabolism].
COG0214	PdxS	Pyridoxal biosynthesis lyase PdxS [Coenzyme transport and metabolism].
COG0259	PdxH	Pyridoxine/pyridoxamine 5'-phosphate oxidase [Coenzyme transport and metabolism].
COG0262	FolA	Dihydrofolate reductase [Coenzyme transport and metabolism].
COG0299	PurN	Folate-dependent phosphoribosylglycinamide formyltransferase PurN [Nucleotide transport and metabolism].
COG0307	RibC	Riboflavin synthase alpha chain [Coenzyme transport and metabolism].
COG0311	PdxT	Glutamine amidotransferase PdxT (pyridoxal biosynthesis) [Coenzyme transport and metabolism].
COG0325	YggS	Uncharacterized pyridoxal phosphate-containing protein, affects Ilv metabolism, UPF0001 family [General function prediction only].
COG0340	BirA2	Biotin-(acetyl-CoA carboxylase) ligase [Coenzyme transport and metabolism].
COG0354	YgfZ	Folate-binding Fe-S cluster repair protein YgfZ, possible role in tRNA modification [Posttranslational modification, protein turnover, chaperones].
COG0368	CobS	Cobalamin synthase [Coenzyme transport and metabolism].
COG0403	GcvP1	Glycine cleavage system protein P (pyridoxal-binding), N-terminal domain [Amino acid transport and metabolism].
COG0439	AccC	Biotin carboxylase [Lipid transport and metabolism].
COG0452	CoaBC	Phosphopantothenoylcysteine synthetase/decarboxylase [Coenzyme transport and metabolism].
COG0502	BioB	Biotin synthase or related enzyme [Coenzyme transport and metabolism].
COG0511	AccB	Biotin carboxyl carrier protein [Coenzyme transport and metabolism, Lipid transport and metabolism].
COG0543	Mcr1	NAD(P)H-flavin reductase [Coenzyme transport and metabolism, Energy production and conversion].
COG0620	MetE	Methionine synthase II (cobalamin-independent) [Amino acid transport and metabolism].
COG0646	MetH1	Methionine synthase I (cobalamin-dependent), methyltransferase domain [Amino acid transport and metabolism].
COG0685	MetF	5,10-methylenetetrahydrofolate reductase [Amino acid transport and metabolism].
COG0788	PurU	Formyltetrahydrofolate hydrolase [Nucleotide transport and metabolism].
COG0854	PdxJ	Pyridoxine 5'-phosphate synthase PdxJ [Coenzyme transport and metabolism].
COG1003	GcvP2	Glycine cleavage system protein P (pyridoxal-binding), C-terminal domain [Amino acid transport and metabolism].
COG1120	FepC	ABC-type cobalamin/Fe3+-siderophores transport system, ATPase component [Inorganic ion transport and metabolism, Coenzyme transport and metabolism].
COG1206	TrmFO	Folate-dependent tRNA-U54 methylase TrmFO/GidA [Translation, ribosomal structure and biogenesis].
COG1268	BioY	Biotin transporter BioY [Coenzyme transport and metabolism].
COG1270	CbiB	Cobalamin biosynthesis protein CobD/CbiB [Coenzyme transport and metabolism].
COG1339	Rfk	Archaeal CTP-dependent riboflavin kinase [Coenzyme transport and metabolism].
COG1402	ArfB	Creatinine amidohydrolase/Fe(II)-dependent formamide hydrolase involved in riboflavin and F420 biosynthesis [Coenzyme transport and metabolism, Secondary metabolites biosynthesis, transport and catabolism].
COG1410	MetH2	Methionine synthase I, cobalamin-binding domain [Amino acid transport and metabolism].
COG1429	CobN	Cobalamin biosynthesis protein CobN, Mg-chelatase [Coenzyme transport and metabolism].
COG1521	CoaX	Pantothenate kinase type III [Coenzyme transport and metabolism].
COG1654	BirA	Biotin operon repressor [Transcription].
COG1701	COG1701	Archaeal phosphopantothenate synthetase [Coenzyme transport and metabolism].
COG1731	RibC2	Archaeal riboflavin synthase [Coenzyme transport and metabolism].
COG1853	RutF	NADH-FMN oxidoreductase RutF, flavin reductase (DIM6/NTAB) family [Energy production and conversion].
COG1903	CbiD	Cobalamin biosynthesis protein CbiD [Coenzyme transport and metabolism].
COG1985	RibD	Pyrimidine reductase, riboflavin biosynthesis [Coenzyme transport and metabolism].
COG2070	YrpB	NAD(P)H-dependent flavin oxidoreductase YrpB, nitropropane dioxygenase family [General function prediction only].
COG2073	CbiG	Cobalamin biosynthesis protein CbiG [Coenzyme transport and metabolism].
COG2141	SsuD	Flavin-dependent oxidoreductase, luciferase family (includes alkanesulfonate monooxygenase SsuD and methylene tetrahydromethanopterin reductase) [Coenzyme transport and metabolism, General function prediction only].
COG2185	Sbm	Methylmalonyl-CoA mutase, C-terminal domain/subunit (cobalamin-binding) [Lipid transport and metabolism].
COG2240	PdxK	Pyridoxal/pyridoxine/pyridoxamine kinase [Coenzyme transport and metabolism].
COG2516	COG2516	Biotin synthase-related protein, radical SAM superfamily [General function prediction only].
COG2759	MIS1	Formyltetrahydrofolate synthetase [Nucleotide transport and metabolism].
COG2873	MET17	O-acetylhomoserine/O-acetylserine sulfhydrylase, pyridoxal phosphate-dependent [Amino acid transport and metabolism].
COG2910	YwnB	Putative NADH-flavin reductase [General function prediction only].
COG2938	SdhE	Succinate dehydrogenase flavin-adding protein, antitoxin component of the CptAB toxin-antitoxin module [Posttranslational modification, protein turnover, chaperones].
COG3236	ybiA	N-glycosylase of 5-amino-6-ribosylamino-2,4-pyrimidinedione 5?-phosphate (riboflavin biosynthesis damage control) [Coenzyme transport and metabolism].
COG3360	COG3360	Flavin-binding protein dodecin [General function prediction only].
COG3404	FtcD	Formiminotetrahydrofolate cyclodeaminase [Amino acid transport and metabolism].
COG3467	NimA	Nitroimidazol reductase NimA or a related FMN-containing flavoprotein, pyridoxamine 5'-phosphate oxidase superfamily [Defense mechanisms].
COG3576	COG3576	Predicted flavin-nucleotide-binding protein, pyridoxine 5'-phosphate oxidase superfamily [General function prediction only].
COG3601	FmnP	Riboflavin transporter FmnP [Coenzyme transport and metabolism].
COG3616	Dsd1	D-serine deaminase, pyridoxal phosphate-dependent [Amino acid transport and metabolism].
COG4138	BtuD	ABC-type cobalamin transport system, ATPase component [Coenzyme transport and metabolism].
COG4139	BtuC	ABC-type cobalamin transport system, permease component [Coenzyme transport and metabolism].
COG4206	BtuB	Outer membrane cobalamin receptor protein [Coenzyme transport and metabolism].
COG4240	Tda10	Pantothenate kinase-related protein Tda10 (topoisomerase I damage affected protein) [General function prediction only].
COG4547	CobT2	Cobalamin biosynthesis protein CobT (nicotinate-mononucleotide:5, 6-dimethylbenzimidazole phosphorib... [Coenzyme transport and metabolism].
COG4812	EutT	Ethanolamine utilization cobalamin adenosyltransferase [Amino acid transport and metabolism].
COG4822	CbiK	Cobalamin biosynthesis protein CbiK, Co2+ chelatase [Coenzyme transport and metabolism].
COG5015	COG5015	Uncharacterized protein, pyridoxamine 5'-phosphate oxidase (PNPOx-like) family [Function unknown].
COG5146	PanK	Pantothenate kinase [Coenzyme transport and metabolism].
