# Supplementary material for: Microbiomes of Blood-Feeding Arthropods: Genes Coding for Essential Nutrients and Relation to Vector Fitness and Pathogenic Infections. A Review
Source: Microorganisms. 2021 Nov 25;9(12):2433. doi: 10.3390/microorganisms9122433 (PMC8704530; doi:10.3390/microorganisms9122433)
Supplement: Supplementary file 1 [file microorganisms-09-02433-s001.zip › microorganisms-1377975 revised version supplymentary/Supplementary Material/Supplemental Table S3 Patricbrc Genome List of genomes and their characteristics.xlsx]

## Sheet: patric3_query
Table S3. List of bacterial genomes and their characteristics: genomes used for comparison of protein families for nutrient contributions
Genome ID	Genome Name	NCBI Taxon ID	Genome Status	Completion Date	BioProject Accession	BioSample Accession	Assembly Accession	GenBank Accessions	RefSeq Accessions	Sequencing Centers	Sequencing Status	Chromosomes	Plasmids	Contigs	Genome Length	GC Content	PATRIC CDS	RefSeq CDS	Temperature Range	Oxygen Requirement	Habitat	Disease	Comments	Genome Quality
1211025.3	Enterobacter cloacae subsp. cloacae ENHKU01	1211025	Complete	2012-08-10T00:00:00Z	PRJNA170442	SAMN02603959	GCA_000286275.1	CP003737.1	NC_018405.1	The University of Hong Kong	complete	1		1	4726582	55.1	4385	4338			HostAssociated		Enterobacter cloacae ENHK is a plant growth-promoting endophytic bacterium.	Good
1219023.3	Rhodococcus rhodnii NBRC 100604	1219023	WGS	2016-12-06T00:00:00Z	PRJDB302	SAMD00046764	GCF_001894925.1	BCXD00000000		National Institute of Technology and Evaluation				70	4458924	69.67	4478		Mesophilic	Aerobic			The NBRC Whole Genome Shotgun Project aims to provide "reference genomes" of NBRC culture collection strains for identifying useful genes for taxonomic classification, risk/safety assessment, and industrial application, and for understanding the structure and evolution of microbial genomes. One of our goals is to sequence 2,000 representative strains in the NBRC culture collection. The sequence i…	Good
1240471.4	Candidatus Blochmannia chromaiodes str. 640	1240471	Complete	2013-01-04T00:00:00Z	PRJNA176942	SAMN02603213	GCA_000331065.1	CP003903.1	NC_020075.1	Duke University	complete	1		1	791219	29.45	634	609			Host Associated		This sequence is part of a study of genome evolution in the bacterial endosymbiont of carpenter ants.	Good
1328311.3	Borrelia burgdorferi CA382	1328311	Complete	2013-08-06T00:00:00Z	PRJNA200089	SAMN02604148	GCA_000444465.1	CP005925.1	NC_022048.1	University of California Irvine	complete	1		1	910736	28.6	846	819	Mesophilic	Microaerophilic	Specialized	Lyme disease	Genome sequence of an isolate of the Lyme disease agent Borrelia burgdorferi from Northern California.	Good
1354314.3	Cardinium endosymbiont cBtQ1 of Bemisia tabaci	1354314	WGS	2014-04-12T00:00:00Z	PRJEB4234	SAMEA3139007	GCA_000689375.1	CBQZ00000000	-	ICBIBE				11	1012588	36.1	1007	865					Assembly and annotation of Candidatus Cardinium endosymbiont of Bemsia tabaci cBtQ1 complete genome through a metagenomics approach.	Good
1402163.3	Wolbachia endosymbiont wPip_Mol of Culex molestus	1402163	Complete	2013-09-24T00:00:00Z	PRJEB4607	-	GCA_000723225.1	HG428761.1	-	SC		1		1	1340443	33.9	1332	1191					Cytoplasmic incompatibility (CI) induced by the endosymbiont Wolbachia pipientis causes complex patterns of crossing sterility between populations of the Culex pipiens group of mosquitoes. The molecular basis of the phenotype is yet to be defined. In order to investigate what host changes may underlie CI at the molecular level, we examined the transcription of a homolog of the Drosophila melanoga…	Good
2055.8	Gordonia terrae strain 3612	2055	Complete	2016-08-02T00:00:00Z	PRJNA330541	SAMN05417667	GCF_001698225.1	CP016594	NZ_CP016594.1	University of Pittsburgh		1		1	5701501	67.81	5240	4998					Sequencing and assembly of the genome of Gordonia terrae 3612, available from ATCC 25594.	Good
273526.11	Serratia marcescens subsp. marcescens Db11	273526	Complete	2013-11-26T00:00:00Z	PRJEB4201	SAMEA3138834	GCA_000513215.1	HG326223.1	NZ_HG326223.1	WTSI		1		1	5113802	59.5	4743	4721					S. marcescens is an important nosocomial pathogen causing urinary tract infections, bloodstream infections, and many other types of infections. But, the pathogenicity of S. marcescens is yet to be fully understood. The emergence and spread of strains producing extended-spectrum beta-lactamase (ESBL) or metallo beta-lactamase (MBL) and thus exhibiting a high level of multidrug-resistance have also…	Good
325775.3	Coxiella endosymbiont of Amblyomma americanum C904	325775	Complete	2015-01-06T00:00:00Z	PRJNA233416	SAMN03273000	GCA_000815025.1	CP007541.1	NZ_CP007541.1	Portland State University		1		1	656901	34.59	577	537			HostAssociated		Complete genome of Coxiella-like endosymbiont of Amblyomma americanum (lone star tick).	Good
33990.8	Rickettsia bellii Rickettsia bellii Ixodes scapularis	33990	WGS											17	659501	26.3884	605							Good
36868.4	Wigglesworthia glossinidia endosymbiont of Glossina morsitans	36868	Complete	2012-02-10T00:00:00Z	PRJNA82191		GCA_000247565.1	CP003315.1	NC_016893.1	Yale University School of Public Health	complete	1		1	719535	25.2	663	618					Wigglesworthia is the obligate symbiont of tsetse flies without which the flies can not survive. This project describes the whole genome sequence from the host species Glossina morsitans.	Good
390235.5	Pseudomonas putida W619	390235	Complete	2008-03-11T00:00:00Z	PRJNA17053	SAMN02598376	GCA_000019445.1	CP000949	NC_010501	DOE Joint Genome Institute	complete	1		1	5774330	61.4	5246	5182	Mesophilic	Aerobic	Multiple		Pseudomonas putida W619. Pseudomonas putida is a common endophytic and rhizosphere bacterium. Pseudomonas putida W619 was isolated from the Black Cottonwood tree and is closely related to other endophytic and rhizosphere strains of Pseudomonas putida. This strain is being sequenced for comparative genome analysis.	Good
392499.14	Sphingomonas wittichii RW1	392499	Complete	2007-05-31T00:00:00Z	PRJNA17343	SAMN02598383	GCA_000016765.1	CP000699,CP000701,CP000700	NC_009511,NC_009508,NC_009507	US DOE Joint Genome Institute|DOE Joint Genome Institute|JGI-PGF	complete	1	2	3	5915246	67.9	5470	5345	Mesophilic	Aerobic	Aquatic		Sphingomonas wittichii RW1. The genome sequence of this organism will provide information on the production and regulation of enzymes involved in the degradation of dibenzo-p-dioxins and related compounds.	Good
510831.3	Francisella tularensis subsp. tularensis NE061598	510831	Complete	2009-12-28T00:00:00Z	PRJNA38289	SAMN02604230	GCA_000023305.1	CP001633	NC_017453.1	University of Nebraska	complete	1		1	1892681	32.3	2111	1836	Mesophilic	Aerobic		Tularemia	Francisella tularensis subsp. tularensis NE061598. This organism is being sequenced by the University of Nebraska.	Good
522373.3	Stenotrophomonas maltophilia K279a	522373	Complete	2008-06-10T00:00:00Z	PRJNA30351	SAMEA1705934	GCA_000072485.1	AM743169	NC_010943	Wellcome Trust Sanger Institute	complete	1		1	4851126	66.3	4429	4386	Mesophilic	Aerobic	Multiple	Bacteremia;Bronchitis;Pneumonia;Urinary tract infection	Stenotrophomonas maltophilia K279a. Stenotrophomonas maltophilia K279a was isolated from blood infection and will be used for comparative genome analysis.	Good
547048.4	Yersinia pestis biovar Medievalis str. Harbin 35	547048	Complete	2011-01-25T00:00:00Z	PRJNA30505	SAMN02603222	GCA_000186725.1	CP001608.1,CP001611.1,CP001609.1,CP001610.1	NC_017265.1,NC_017263.1,NC_017266.1,NC_017264.1	Los Alamos National Lab	complete	1	3	4	4709501	48	4996		Mesophile	Facultative	Host	Bubonic plague;Pneumonic plague	Animal Pathogen, Human Pathogen, Medical, Biothreat	Good
549.108	Pantoea agglomerans strain L15	549	Complete	2018-12-04T00:00:00Z	PRJNA386631	SAMN07109613	GCA_003860325.1	CP034148,CP034149,CP034150,CP034151		Institute of Biochemistry and Biophysics of the Polish Academy of Sciences		1	3	4	4858869	55.0998	4721	4474					Analysis of Pantoea agglomerans biocontrol strain	Good
713603.3	Buchnera aphidicola str. LL01 (Acyrthosiphon pisum)	713603	Complete	2010-11-04T00:00:00Z	PRJNA43505	SAMN02604265	GCA_000183225.1	CP002300	NC_017255.1	University of York	complete	1		1	641799	26.3	624	577	Mesophilic		Host-associated		Buchnera aphidicola LL01 (Acyrthosiphon pisum).This strain is found in the pea aphid, Acyrthosiphon pisum.This strain will be used for comparative sequence analysis.	Good
