# Supplementary material for: Microbiomes of Blood-Feeding Arthropods: Genes Coding for Essential Nutrients and Relation to Vector Fitness and Pathogenic Infections. A Review
Source: Microorganisms. 2021 Nov 25;9(12):2433. doi: 10.3390/microorganisms9122433 (PMC8704530; doi:10.3390/microorganisms9122433)
Supplement: Supplementary file 1 [file microorganisms-09-02433-s001.zip › microorganisms-1377975 revised version supplymentary/Supplementary Material/Supplemental Table S4 Evidence comparing enteric versus nonenteric.xlsx]

## Sheet: Sheet1
	Supplemental Figure S4 Backup data showing comparison protein family frequency comparing enteric (ectosymbionts) versus endosymbionts for vitamins
Compare column means (main column effect)
Number of families	1
Number of comparisons per family	210
Alpha	0.05
Tukey's multiple comparisons test	Mean Diff.	95.00% CI of diff.	Significant?	Summary	Adjusted P Value
Enterobacter cloacae vs. Acetobacter	1.25	-3.31 to 5.81	No	ns	>0.9999
Enterobacter cloacae vs. Staphyloccocus	0.667	-3.89 to 5.23	No	ns	>0.9999
Enterobacter cloacae vs. Acinetobacter	0.583	-3.98 to 5.14	No	ns	>0.9999
Enterobacter cloacae vs. Sphingomonas	-0.333	-4.89 to 4.23	No	ns	>0.9999
Enterobacter cloacae vs. Group F	-1.17	-5.73 to 3.39	No	ns	>0.9999
Enterobacter cloacae vs. Pantoea	-1.08	-5.64 to 3.48	No	ns	>0.9999
Enterobacter cloacae vs. Pseudomonas	-2.75	-7.31 to 1.81	No	ns	0.8288
Enterobacter cloacae vs. Stenotropho	1	-3.56 to 5.56	No	ns	>0.9999
Enterobacter cloacae vs. Group J	-1.58	-6.14 to 2.98	No	ns	0.9996
Enterobacter cloacae vs. Gordonia	-0.583	-5.14 to 3.98	No	ns	>0.9999
Enterobacter cloacae vs. Borrelia burgdorferi	3.17	-1.39 to 7.73	No	ns	0.6019
Enterobacter cloacae vs. Franciscella	2.83	-1.73 to 7.39	No	ns	0.7897
Enterobacter cloacae vs. Yersinia pestis	2.17	-2.39 to 6.73	No	ns	0.98
Enterobacter cloacae vs. Wigglesworthia	5.08	0.524 to 9.64	Yes	*	0.0123
Enterobacter cloacae vs. Rickettsia bellii	5	0.440 to 9.56	Yes	*	0.0156
Enterobacter cloacae vs. Coxiella	4.67	0.107 to 9.23	Yes	*	0.0382
Enterobacter cloacae vs. Wolbachia pipientis	5.08	0.524 to 9.64	Yes	*	0.0123
Enterobacter cloacae vs. Blochmania	4.75	0.190 to 9.31	Yes	*	0.0308
Enterobacter cloacae vs. Buchnera aphidicola	5.08	0.524 to 9.64	Yes	*	0.0123
Enterobacter cloacae vs. Cardinium endosymbiont	5.08	0.524 to 9.64	Yes	*	0.0123
Acetobacter vs. Staphyloccocus	-0.583	-5.14 to 3.98	No	ns	>0.9999
Acetobacter vs. Acinetobacter	-0.667	-5.23 to 3.89	No	ns	>0.9999
Acetobacter vs. Sphingomonas	-1.58	-6.14 to 2.98	No	ns	0.9996
Acetobacter vs. Group F	-2.42	-6.98 to 2.14	No	ns	0.9404
Acetobacter vs. Pantoea	-2.33	-6.89 to 2.23	No	ns	0.9573
Acetobacter vs. Pseudomonas	-4	-8.56 to 0.560	No	ns	0.1732
Acetobacter vs. Stenotropho	-0.25	-4.81 to 4.31	No	ns	>0.9999
Acetobacter vs. Group J	-2.83	-7.39 to 1.73	No	ns	0.7897
Acetobacter vs. Gordonia	-1.83	-6.39 to 2.73	No	ns	0.9973
Acetobacter vs. Borrelia burgdorferi	1.92	-2.64 to 6.48	No	ns	0.9952
Acetobacter vs. Franciscella	1.58	-2.98 to 6.14	No	ns	0.9996
Acetobacter vs. Yersinia pestis	0.917	-3.64 to 5.48	No	ns	>0.9999
Acetobacter vs. Wigglesworthia	3.83	-0.726 to 8.39	No	ns	0.2364
Acetobacter vs. Rickettsia bellii	3.75	-0.810 to 8.31	No	ns	0.2732
Acetobacter vs. Coxiella	3.42	-1.14 to 7.98	No	ns	0.4505
Acetobacter vs. Wolbachia pipientis	3.83	-0.726 to 8.39	No	ns	0.2364
Acetobacter vs. Blochmania	3.5	-1.06 to 8.06	No	ns	0.4023
Acetobacter vs. Buchnera aphidicola	3.83	-0.726 to 8.39	No	ns	0.2364
Acetobacter vs. Cardinium endosymbiont	3.83	-0.726 to 8.39	No	ns	0.2364
Staphyloccocus vs. Acinetobacter	-0.0833	-4.64 to 4.48	No	ns	>0.9999
Staphyloccocus vs. Sphingomonas	-1	-5.56 to 3.56	No	ns	>0.9999
Staphyloccocus vs. Group F	-1.83	-6.39 to 2.73	No	ns	0.9973
Staphyloccocus vs. Pantoea	-1.75	-6.31 to 2.81	No	ns	0.9985
Staphyloccocus vs. Pseudomonas	-3.42	-7.98 to 1.14	No	ns	0.4505
Staphyloccocus vs. Stenotropho	0.333	-4.23 to 4.89	No	ns	>0.9999
Staphyloccocus vs. Group J	-2.25	-6.81 to 2.31	No	ns	0.9703
Staphyloccocus vs. Gordonia	-1.25	-5.81 to 3.31	No	ns	>0.9999
Staphyloccocus vs. Borrelia burgdorferi	2.5	-2.06 to 7.06	No	ns	0.9194
Staphyloccocus vs. Franciscella	2.17	-2.39 to 6.73	No	ns	0.98
Staphyloccocus vs. Yersinia pestis	1.5	-3.06 to 6.06	No	ns	0.9998
Staphyloccocus vs. Wigglesworthia	4.42	-0.143 to 8.98	No	ns	0.0706
Staphyloccocus vs. Rickettsia bellii	4.33	-0.226 to 8.89	No	ns	0.0856
Staphyloccocus vs. Coxiella	4	-0.560 to 8.56	No	ns	0.1732
Staphyloccocus vs. Wolbachia pipientis	4.42	-0.143 to 8.98	No	ns	0.0706
Staphyloccocus vs. Blochmania	4.08	-0.476 to 8.64	No	ns	0.1467
Staphyloccocus vs. Buchnera aphidicola	4.42	-0.143 to 8.98	No	ns	0.0706
Staphyloccocus vs. Cardinium endosymbiont	4.42	-0.143 to 8.98	No	ns	0.0706
Acinetobacter vs. Sphingomonas	-0.917	-5.48 to 3.64	No	ns	>0.9999
Acinetobacter vs. Group F	-1.75	-6.31 to 2.81	No	ns	0.9985
Acinetobacter vs. Pantoea	-1.67	-6.23 to 2.89	No	ns	0.9992
Acinetobacter vs. Pseudomonas	-3.33	-7.89 to 1.23	No	ns	0.5003
Acinetobacter vs. Stenotropho	0.417	-4.14 to 4.98	No	ns	>0.9999
Acinetobacter vs. Group J	-2.17	-6.73 to 2.39	No	ns	0.98
Acinetobacter vs. Gordonia	-1.17	-5.73 to 3.39	No	ns	>0.9999
Acinetobacter vs. Borrelia burgdorferi	2.58	-1.98 to 7.14	No	ns	0.8938
Acinetobacter vs. Franciscella	2.25	-2.31 to 6.81	No	ns	0.9703
Acinetobacter vs. Yersinia pestis	1.58	-2.98 to 6.14	No	ns	0.9996
Acinetobacter vs. Wigglesworthia	4.5	-0.0598 to 9.06	No	ns	0.0579
Acinetobacter vs. Rickettsia bellii	4.42	-0.143 to 8.98	No	ns	0.0706
Acinetobacter vs. Coxiella	4.08	-0.476 to 8.64	No	ns	0.1467
Acinetobacter vs. Wolbachia pipientis	4.5	-0.0598 to 9.06	No	ns	0.0579
Acinetobacter vs. Blochmania	4.17	-0.393 to 8.73	No	ns	0.1234
Acinetobacter vs. Buchnera aphidicola	4.5	-0.0598 to 9.06	No	ns	0.0579
Acinetobacter vs. Cardinium endosymbiont	4.5	-0.0598 to 9.06	No	ns	0.0579
Sphingomonas vs. Group F	-0.833	-5.39 to 3.73	No	ns	>0.9999
Sphingomonas vs. Pantoea	-0.75	-5.31 to 3.81	No	ns	>0.9999
Sphingomonas vs. Pseudomonas	-2.42	-6.98 to 2.14	No	ns	0.9404
Sphingomonas vs. Stenotropho	1.33	-3.23 to 5.89	No	ns	>0.9999
Sphingomonas vs. Group J	-1.25	-5.81 to 3.31	No	ns	>0.9999
Sphingomonas vs. Gordonia	-0.25	-4.81 to 4.31	No	ns	>0.9999
Sphingomonas vs. Borrelia burgdorferi	3.5	-1.06 to 8.06	No	ns	0.4023
Sphingomonas vs. Franciscella	3.17	-1.39 to 7.73	No	ns	0.6019
Sphingomonas vs. Yersinia pestis	2.5	-2.06 to 7.06	No	ns	0.9194
Sphingomonas vs. Wigglesworthia	5.42	0.857 to 9.98	Yes	**	0.0045
Sphingomonas vs. Rickettsia bellii	5.33	0.774 to 9.89	Yes	**	0.0059
Sphingomonas vs. Coxiella	5	0.440 to 9.56	Yes	*	0.0156
Sphingomonas vs. Wolbachia pipientis	5.42	0.857 to 9.98	Yes	**	0.0045
Sphingomonas vs. Blochmania	5.08	0.524 to 9.64	Yes	*	0.0123
Sphingomonas vs. Buchnera aphidicola	5.42	0.857 to 9.98	Yes	**	0.0045
Sphingomonas vs. Cardinium endosymbiont	5.42	0.857 to 9.98	Yes	**	0.0045
Group F vs. Pantoea	0.0833	-4.48 to 4.64	No	ns	>0.9999
Group F vs. Pseudomonas	-1.58	-6.14 to 2.98	No	ns	0.9996
Group F vs. Stenotropho	2.17	-2.39 to 6.73	No	ns	0.98
Group F vs. Group J	-0.417	-4.98 to 4.14	No	ns	>0.9999
Group F vs. Gordonia	0.583	-3.98 to 5.14	No	ns	>0.9999
Group F vs. Borrelia burgdorferi	4.33	-0.226 to 8.89	No	ns	0.0856
Group F vs. Franciscella	4	-0.560 to 8.56	No	ns	0.1732
Group F vs. Yersinia pestis	3.33	-1.23 to 7.89	No	ns	0.5003
Group F vs. Wigglesworthia	6.25	1.69 to 10.8	Yes	***	0.0003
Group F vs. Rickettsia bellii	6.17	1.61 to 10.7	Yes	***	0.0004
Group F vs. Coxiella	5.83	1.27 to 10.4	Yes	**	0.0012
Group F vs. Wolbachia pipientis	6.25	1.69 to 10.8	Yes	***	0.0003
Group F vs. Blochmania	5.92	1.36 to 10.5	Yes	***	0.0009
Group F vs. Buchnera aphidicola	6.25	1.69 to 10.8	Yes	***	0.0003
Group F vs. Cardinium endosymbiont	6.25	1.69 to 10.8	Yes	***	0.0003
Pantoea vs. Pseudomonas	-1.67	-6.23 to 2.89	No	ns	0.9992
Pantoea vs. Stenotropho	2.08	-2.48 to 6.64	No	ns	0.9871
Pantoea vs. Group J	-0.5	-5.06 to 4.06	No	ns	>0.9999
Pantoea vs. Gordonia	0.5	-4.06 to 5.06	No	ns	>0.9999
Pantoea vs. Borrelia burgdorferi	4.25	-0.310 to 8.81	No	ns	0.1031
Pantoea vs. Franciscella	3.92	-0.643 to 8.48	No	ns	0.2031
Pantoea vs. Yersinia pestis	3.25	-1.31 to 7.81	No	ns	0.551
Pantoea vs. Wigglesworthia	6.17	1.61 to 10.7	Yes	***	0.0004
Pantoea vs. Rickettsia bellii	6.08	1.52 to 10.6	Yes	***	0.0005
Pantoea vs. Coxiella	5.75	1.19 to 10.3	Yes	**	0.0016
Pantoea vs. Wolbachia pipientis	6.17	1.61 to 10.7	Yes	***	0.0004
Pantoea vs. Blochmania	5.83	1.27 to 10.4	Yes	**	0.0012
Pantoea vs. Buchnera aphidicola	6.17	1.61 to 10.7	Yes	***	0.0004
Pantoea vs. Cardinium endosymbiont	6.17	1.61 to 10.7	Yes	***	0.0004
Pseudomonas vs. Stenotropho	3.75	-0.810 to 8.31	No	ns	0.2732
Pseudomonas vs. Group J	1.17	-3.39 to 5.73	No	ns	>0.9999
Pseudomonas vs. Gordonia	2.17	-2.39 to 6.73	No	ns	0.98
Pseudomonas vs. Borrelia burgdorferi	5.92	1.36 to 10.5	Yes	***	0.0009
Pseudomonas vs. Franciscella	5.58	1.02 to 10.1	Yes	**	0.0027
Pseudomonas vs. Yersinia pestis	4.92	0.357 to 9.48	Yes	*	0.0197
Pseudomonas vs. Wigglesworthia	7.83	3.27 to 12.4	Yes	****	<0.0001
Pseudomonas vs. Rickettsia bellii	7.75	3.19 to 12.3	Yes	****	<0.0001
Pseudomonas vs. Coxiella	7.42	2.86 to 12.0	Yes	****	<0.0001
Pseudomonas vs. Wolbachia pipientis	7.83	3.27 to 12.4	Yes	****	<0.0001
Pseudomonas vs. Blochmania	7.5	2.94 to 12.1	Yes	****	<0.0001
Pseudomonas vs. Buchnera aphidicola	7.83	3.27 to 12.4	Yes	****	<0.0001
Pseudomonas vs. Cardinium endosymbiont	7.83	3.27 to 12.4	Yes	****	<0.0001
Stenotropho vs. Group J	-2.58	-7.14 to 1.98	No	ns	0.8938
Stenotropho vs. Gordonia	-1.58	-6.14 to 2.98	No	ns	0.9996
Stenotropho vs. Borrelia burgdorferi	2.17	-2.39 to 6.73	No	ns	0.98
Stenotropho vs. Franciscella	1.83	-2.73 to 6.39	No	ns	0.9973
Stenotropho vs. Yersinia pestis	1.17	-3.39 to 5.73	No	ns	>0.9999
Stenotropho vs. Wigglesworthia	4.08	-0.476 to 8.64	No	ns	0.1467
Stenotropho vs. Rickettsia bellii	4	-0.560 to 8.56	No	ns	0.1732
Stenotropho vs. Coxiella	3.67	-0.893 to 8.23	No	ns	0.3132
Stenotropho vs. Wolbachia pipientis	4.08	-0.476 to 8.64	No	ns	0.1467
Stenotropho vs. Blochmania	3.75	-0.810 to 8.31	No	ns	0.2732
Stenotropho vs. Buchnera aphidicola	4.08	-0.476 to 8.64	No	ns	0.1467
Stenotropho vs. Cardinium endosymbiont	4.08	-0.476 to 8.64	No	ns	0.1467
Group J vs. Gordonia	1	-3.56 to 5.56	No	ns	>0.9999
Group J vs. Borrelia burgdorferi	4.75	0.190 to 9.31	#NAME?	*	0.0308
Group J vs. Franciscella	4.42	-0.143 to 8.98	No	ns	0.0706
Group J vs. Yersinia pestis	3.75	-0.810 to 8.31	No	ns	0.2732
Group J vs. Wigglesworthia	6.67	2.11 to 11.2	Yes	****	<0.0001
Group J vs. Rickettsia bellii	6.58	2.02 to 11.1	Yes	****	<0.0001
Group J vs. Coxiella	6.25	1.69 to 10.8	Yes	***	0.0003
Group J vs. Wolbachia pipientis	6.67	2.11 to 11.2	Yes	****	<0.0001
Group J vs. Blochmania	6.33	1.77 to 10.9	Yes	***	0.0002
Group J vs. Buchnera aphidicola	6.67	2.11 to 11.2	Yes	****	<0.0001
Group J vs. Cardinium endosymbiont	6.67	2.11 to 11.2	Yes	****	<0.0001
Gordonia vs. Borrelia burgdorferi	3.75	-0.810 to 8.31	No	ns	0.2732
Gordonia vs. Franciscella	3.42	-1.14 to 7.98	No	ns	0.4505
Gordonia vs. Yersinia pestis	2.75	-1.81 to 7.31	No	ns	0.8288
Gordonia vs. Wigglesworthia	5.67	1.11 to 10.2	Yes	**	0.0021
Gordonia vs. Rickettsia bellii	5.58	1.02 to 10.1	Yes	**	0.0027
Gordonia vs. Coxiella	5.25	0.690 to 9.81	Yes	**	0.0076
Gordonia vs. Wolbachia pipientis	5.67	1.11 to 10.2	Yes	**	0.0021
Gordonia vs. Blochmania	5.33	0.774 to 9.89	Yes	**	0.0059
Gordonia vs. Buchnera aphidicola	5.67	1.11 to 10.2	Yes	**	0.0021
Gordonia vs. Cardinium endosymbiont	5.67	1.11 to 10.2	Yes	**	0.0021
Borrelia burgdorferi vs. Franciscella	-0.333	-4.89 to 4.23	No	ns	>0.9999
Borrelia burgdorferi vs. Yersinia pestis	-1	-5.56 to 3.56	No	ns	>0.9999
Borrelia burgdorferi vs. Wigglesworthia	1.92	-2.64 to 6.48	No	ns	0.9952
Borrelia burgdorferi vs. Rickettsia bellii	1.83	-2.73 to 6.39	No	ns	0.9973
Borrelia burgdorferi vs. Coxiella	1.5	-3.06 to 6.06	No	ns	0.9998
Borrelia burgdorferi vs. Wolbachia pipientis	1.92	-2.64 to 6.48	No	ns	0.9952
Borrelia burgdorferi vs. Blochmania	1.58	-2.98 to 6.14	No	ns	0.9996
Borrelia burgdorferi vs. Buchnera aphidicola	1.92	-2.64 to 6.48	No	ns	0.9952
Borrelia burgdorferi vs. Cardinium endosymbiont	1.92	-2.64 to 6.48	No	ns	0.9952
Franciscella vs. Yersinia pestis	-0.667	-5.23 to 3.89	No	ns	>0.9999
Franciscella vs. Wigglesworthia	2.25	-2.31 to 6.81	No	ns	0.9703
Franciscella vs. Rickettsia bellii	2.17	-2.39 to 6.73	No	ns	0.98
Franciscella vs. Coxiella	1.83	-2.73 to 6.39	No	ns	0.9973
Franciscella vs. Wolbachia pipientis	2.25	-2.31 to 6.81	No	ns	0.9703
Franciscella vs. Blochmania	1.92	-2.64 to 6.48	No	ns	0.9952
Franciscella vs. Buchnera aphidicola	2.25	-2.31 to 6.81	No	ns	0.9703
Franciscella vs. Cardinium endosymbiont	2.25	-2.31 to 6.81	No	ns	0.9703
Yersinia pestis vs. Wigglesworthia	2.92	-1.64 to 7.48	No	ns	0.7468
Yersinia pestis vs. Rickettsia bellii	2.83	-1.73 to 7.39	No	ns	0.7897
Yersinia pestis vs. Coxiella	2.5	-2.06 to 7.06	No	ns	0.9194
Yersinia pestis vs. Wolbachia pipientis	2.92	-1.64 to 7.48	No	ns	0.7468
Yersinia pestis vs. Blochmania	2.58	-1.98 to 7.14	No	ns	0.8938
Yersinia pestis vs. Buchnera aphidicola	2.92	-1.64 to 7.48	No	ns	0.7468
Yersinia pestis vs. Cardinium endosymbiont	2.92	-1.64 to 7.48	No	ns	0.7468
Wigglesworthia vs. Rickettsia bellii	-0.0833	-4.64 to 4.48	No	ns	>0.9999
Wigglesworthia vs. Coxiella	-0.417	-4.98 to 4.14	No	ns	>0.9999
Wigglesworthia vs. Wolbachia pipientis	0	-4.56 to 4.56	No	ns	>0.9999
Wigglesworthia vs. Blochmania	-0.333	-4.89 to 4.23	No	ns	>0.9999
Wigglesworthia vs. Buchnera aphidicola	0	-4.56 to 4.56	No	ns	>0.9999
Wigglesworthia vs. Cardinium endosymbiont	-3.11e-15	-4.56 to 4.56	No	ns	>0.9999
Rickettsia bellii vs. Coxiella	-0.333	-4.89 to 4.23	No	ns	>0.9999
Rickettsia bellii vs. Wolbachia pipientis	0.0833	-4.48 to 4.64	No	ns	>0.9999
Rickettsia bellii vs. Blochmania	-0.25	-4.81 to 4.31	No	ns	>0.9999
Rickettsia bellii vs. Buchnera aphidicola	0.0833	-4.48 to 4.64	No	ns	>0.9999
Rickettsia bellii vs. Cardinium endosymbiont	0.0833	-4.48 to 4.64	No	ns	>0.9999
Coxiella vs. Wolbachia pipientis	0.417	-4.14 to 4.98	No	ns	>0.9999
Coxiella vs. Blochmania	0.0833	-4.48 to 4.64	No	ns	>0.9999
Coxiella vs. Buchnera aphidicola	0.417	-4.14 to 4.98	No	ns	>0.9999
Coxiella vs. Cardinium endosymbiont	0.417	-4.14 to 4.98	No	ns	>0.9999
Wolbachia pipientis vs. Blochmania	-0.333	-4.89 to 4.23	No	ns	>0.9999
Wolbachia pipientis vs. Buchnera aphidicola	0	-4.56 to 4.56	No	ns	>0.9999
Wolbachia pipientis vs. Cardinium endosymbiont	-3.55e-15	-4.56 to 4.56	No	ns	>0.9999
Blochmania vs. Buchnera aphidicola	0.333	-4.23 to 4.89	No	ns	>0.9999
Blochmania vs. Cardinium endosymbiont	0.333	-4.23 to 4.89	No	ns	>0.9999
Buchnera aphidicola vs. Cardinium endosymbiont	-3.11e-15	-4.56 to 4.56	No	ns	>0.9999
Test details	Mean 1	Mean 2	Mean Diff.	SE of diff.	N1
Enterobacter cloacae vs. Acetobacter	6.33	5.08	1.25	1.26	12
Enterobacter cloacae vs. Staphyloccocus	6.33	5.67	0.667	1.26	12
Enterobacter cloacae vs. Acinetobacter	6.33	5.75	0.583	1.26	12
Enterobacter cloacae vs. Sphingomonas	6.33	6.67	-0.333	1.26	12
Enterobacter cloacae vs. Group F	6.33	7.5	-1.17	1.26	12
Enterobacter cloacae vs. Pantoea	6.33	7.42	-1.08	1.26	12
Enterobacter cloacae vs. Pseudomonas	6.33	9.08	-2.75	1.26	12
Enterobacter cloacae vs. Stenotropho	6.33	5.33	1	1.26	12
Enterobacter cloacae vs. Group J	6.33	7.92	-1.58	1.26	12
Enterobacter cloacae vs. Gordonia	6.33	6.92	-0.583	1.26	12
Enterobacter cloacae vs. Borrelia burgdorferi	6.33	3.17	3.17	1.26	12
Enterobacter cloacae vs. Franciscella	6.33	3.5	2.83	1.26	12
Enterobacter cloacae vs. Yersinia pestis	6.33	4.17	2.17	1.26	12
Enterobacter cloacae vs. Wigglesworthia	6.33	1.25	5.08	1.26	12
Enterobacter cloacae vs. Rickettsia bellii	6.33	1.33	5	1.26	12
Enterobacter cloacae vs. Coxiella	6.33	1.67	4.67	1.26	12
Enterobacter cloacae vs. Wolbachia pipientis	6.33	1.25	5.08	1.26	12
Enterobacter cloacae vs. Blochmania	6.33	1.58	4.75	1.26	12
Enterobacter cloacae vs. Buchnera aphidicola	6.33	1.25	5.08	1.26	12
Enterobacter cloacae vs. Cardinium endosymbiont	6.33	1.25	5.08	1.26	12
Acetobacter vs. Staphyloccocus	5.08	5.67	-0.583	1.26	12
Acetobacter vs. Acinetobacter	5.08	5.75	-0.667	1.26	12
Acetobacter vs. Sphingomonas	5.08	6.67	-1.58	1.26	12
Acetobacter vs. Group F	5.08	7.5	-2.42	1.26	12
Acetobacter vs. Pantoea	5.08	7.42	-2.33	1.26	12
Acetobacter vs. Pseudomonas	5.08	9.08	-4	1.26	12
Acetobacter vs. Stenotropho	5.08	5.33	-0.25	1.26	12
Acetobacter vs. Group J	5.08	7.92	-2.83	1.26	12
Acetobacter vs. Gordonia	5.08	6.92	-1.83	1.26	12
Acetobacter vs. Borrelia burgdorferi	5.08	3.17	1.92	1.26	12
Acetobacter vs. Franciscella	5.08	3.5	1.58	1.26	12
Acetobacter vs. Yersinia pestis	5.08	4.17	0.917	1.26	12
Acetobacter vs. Wigglesworthia	5.08	1.25	3.83	1.26	12
Acetobacter vs. Rickettsia bellii	5.08	1.33	3.75	1.26	12
Acetobacter vs. Coxiella	5.08	1.67	3.42	1.26	12
Acetobacter vs. Wolbachia pipientis	5.08	1.25	3.83	1.26	12
Acetobacter vs. Blochmania	5.08	1.58	3.5	1.26	12
Acetobacter vs. Buchnera aphidicola	5.08	1.25	3.83	1.26	12
Acetobacter vs. Cardinium endosymbiont	5.08	1.25	3.83	1.26	12
Staphyloccocus vs. Acinetobacter	5.67	5.75	-0.0833	1.26	12
Staphyloccocus vs. Sphingomonas	5.67	6.67	-1	1.26	12
Staphyloccocus vs. Group F	5.67	7.5	-1.83	1.26	12
Staphyloccocus vs. Pantoea	5.67	7.42	-1.75	1.26	12
Staphyloccocus vs. Pseudomonas	5.67	9.08	-3.42	1.26	12
Staphyloccocus vs. Stenotropho	5.67	5.33	0.333	1.26	12
Staphyloccocus vs. Group J	5.67	7.92	-2.25	1.26	12
Staphyloccocus vs. Gordonia	5.67	6.92	-1.25	1.26	12
Staphyloccocus vs. Borrelia burgdorferi	5.67	3.17	2.5	1.26	12
Staphyloccocus vs. Franciscella	5.67	3.5	2.17	1.26	12
Staphyloccocus vs. Yersinia pestis	5.67	4.17	1.5	1.26	12
Staphyloccocus vs. Wigglesworthia	5.67	1.25	4.42	1.26	12
Staphyloccocus vs. Rickettsia bellii	5.67	1.33	4.33	1.26	12
Staphyloccocus vs. Coxiella	5.67	1.67	4	1.26	12
Staphyloccocus vs. Wolbachia pipientis	5.67	1.25	4.42	1.26	12
Staphyloccocus vs. Blochmania	5.67	1.58	4.08	1.26	12
Staphyloccocus vs. Buchnera aphidicola	5.67	1.25	4.42	1.26	12
Staphyloccocus vs. Cardinium endosymbiont	5.67	1.25	4.42	1.26	12
Acinetobacter vs. Sphingomonas	5.75	6.67	-0.917	1.26	12
Acinetobacter vs. Group F	5.75	7.5	-1.75	1.26	12
Acinetobacter vs. Pantoea	5.75	7.42	-1.67	1.26	12
Acinetobacter vs. Pseudomonas	5.75	9.08	-3.33	1.26	12
Acinetobacter vs. Stenotropho	5.75	5.33	0.417	1.26	12
Acinetobacter vs. Group J	5.75	7.92	-2.17	1.26	12
Acinetobacter vs. Gordonia	5.75	6.92	-1.17	1.26	12
Acinetobacter vs. Borrelia burgdorferi	5.75	3.17	2.58	1.26	12
Acinetobacter vs. Franciscella	5.75	3.5	2.25	1.26	12
Acinetobacter vs. Yersinia pestis	5.75	4.17	1.58	1.26	12
Acinetobacter vs. Wigglesworthia	5.75	1.25	4.5	1.26	12
Acinetobacter vs. Rickettsia bellii	5.75	1.33	4.42	1.26	12
Acinetobacter vs. Coxiella	5.75	1.67	4.08	1.26	12
Acinetobacter vs. Wolbachia pipientis	5.75	1.25	4.5	1.26	12
Acinetobacter vs. Blochmania	5.75	1.58	4.17	1.26	12
Acinetobacter vs. Buchnera aphidicola	5.75	1.25	4.5	1.26	12
Acinetobacter vs. Cardinium endosymbiont	5.75	1.25	4.5	1.26	12
Sphingomonas vs. Group F	6.67	7.5	-0.833	1.26	12
Sphingomonas vs. Pantoea	6.67	7.42	-0.75	1.26	12
Sphingomonas vs. Pseudomonas	6.67	9.08	-2.42	1.26	12
Sphingomonas vs. Stenotropho	6.67	5.33	1.33	1.26	12
Sphingomonas vs. Group J	6.67	7.92	-1.25	1.26	12
Sphingomonas vs. Gordonia	6.67	6.92	-0.25	1.26	12
Sphingomonas vs. Borrelia burgdorferi	6.67	3.17	3.5	1.26	12
Sphingomonas vs. Franciscella	6.67	3.5	3.17	1.26	12
Sphingomonas vs. Yersinia pestis	6.67	4.17	2.5	1.26	12
Sphingomonas vs. Wigglesworthia	6.67	1.25	5.42	1.26	12
Sphingomonas vs. Rickettsia bellii	6.67	1.33	5.33	1.26	12
Sphingomonas vs. Coxiella	6.67	1.67	5	1.26	12
Sphingomonas vs. Wolbachia pipientis	6.67	1.25	5.42	1.26	12
Sphingomonas vs. Blochmania	6.67	1.58	5.08	1.26	12
Sphingomonas vs. Buchnera aphidicola	6.67	1.25	5.42	1.26	12
Sphingomonas vs. Cardinium endosymbiont	6.67	1.25	5.42	1.26	12
Group F vs. Pantoea	7.5	7.42	0.0833	1.26	12
Group F vs. Pseudomonas	7.5	9.08	-1.58	1.26	12
Group F vs. Stenotropho	7.5	5.33	2.17	1.26	12
Group F vs. Group J	7.5	7.92	-0.417	1.26	12
Group F vs. Gordonia	7.5	6.92	0.583	1.26	12
Group F vs. Borrelia burgdorferi	7.5	3.17	4.33	1.26	12
Group F vs. Franciscella	7.5	3.5	4	1.26	12
Group F vs. Yersinia pestis	7.5	4.17	3.33	1.26	12
Group F vs. Wigglesworthia	7.5	1.25	6.25	1.26	12
Group F vs. Rickettsia bellii	7.5	1.33	6.17	1.26	12
Group F vs. Coxiella	7.5	1.67	5.83	1.26	12
Group F vs. Wolbachia pipientis	7.5	1.25	6.25	1.26	12
Group F vs. Blochmania	7.5	1.58	5.92	1.26	12
Group F vs. Buchnera aphidicola	7.5	1.25	6.25	1.26	12
Group F vs. Cardinium endosymbiont	7.5	1.25	6.25	1.26	12
Pantoea vs. Pseudomonas	7.42	9.08	-1.67	1.26	12
Pantoea vs. Stenotropho	7.42	5.33	2.08	1.26	12
Pantoea vs. Group J	7.42	7.92	-0.5	1.26	12
Pantoea vs. Gordonia	7.42	6.92	0.5	1.26	12
Pantoea vs. Borrelia burgdorferi	7.42	3.17	4.25	1.26	12
Pantoea vs. Franciscella	7.42	3.5	3.92	1.26	12
Pantoea vs. Yersinia pestis	7.42	4.17	3.25	1.26	12
Pantoea vs. Wigglesworthia	7.42	1.25	6.17	1.26	12
Pantoea vs. Rickettsia bellii	7.42	1.33	6.08	1.26	12
Pantoea vs. Coxiella	7.42	1.67	5.75	1.26	12
Pantoea vs. Wolbachia pipientis	7.42	1.25	6.17	1.26	12
Pantoea vs. Blochmania	7.42	1.58	5.83	1.26	12
Pantoea vs. Buchnera aphidicola	7.42	1.25	6.17	1.26	12
Pantoea vs. Cardinium endosymbiont	7.42	1.25	6.17	1.26	12
Pseudomonas vs. Stenotropho	9.08	5.33	3.75	1.26	12
Pseudomonas vs. Group J	9.08	7.92	1.17	1.26	12
Pseudomonas vs. Gordonia	9.08	6.92	2.17	1.26	12
Pseudomonas vs. Borrelia burgdorferi	9.08	3.17	5.92	1.26	12
Pseudomonas vs. Franciscella	9.08	3.5	5.58	1.26	12
Pseudomonas vs. Yersinia pestis	9.08	4.17	4.92	1.26	12
Pseudomonas vs. Wigglesworthia	9.08	1.25	7.83	1.26	12
Pseudomonas vs. Rickettsia bellii	9.08	1.33	7.75	1.26	12
Pseudomonas vs. Coxiella	9.08	1.67	7.42	1.26	12
Pseudomonas vs. Wolbachia pipientis	9.08	1.25	7.83	1.26	12
Pseudomonas vs. Blochmania	9.08	1.58	7.5	1.26	12
Pseudomonas vs. Buchnera aphidicola	9.08	1.25	7.83	1.26	12
Pseudomonas vs. Cardinium endosymbiont	9.08	1.25	7.83	1.26	12
Stenotropho vs. Group J	5.33	7.92	-2.58	1.26	12
Stenotropho vs. Gordonia	5.33	6.92	-1.58	1.26	12
Stenotropho vs. Borrelia burgdorferi	5.33	3.17	2.17	1.26	12
Stenotropho vs. Franciscella	5.33	3.5	1.83	1.26	12
Stenotropho vs. Yersinia pestis	5.33	4.17	1.17	1.26	12
Stenotropho vs. Wigglesworthia	5.33	1.25	4.08	1.26	12
Stenotropho vs. Rickettsia bellii	5.33	1.33	4	1.26	12
Stenotropho vs. Coxiella	5.33	1.67	3.67	1.26	12
Stenotropho vs. Wolbachia pipientis	5.33	1.25	4.08	1.26	12
Stenotropho vs. Blochmania	5.33	1.58	3.75	1.26	12
Stenotropho vs. Buchnera aphidicola	5.33	1.25	4.08	1.26	12
Stenotropho vs. Cardinium endosymbiont	5.33	1.25	4.08	1.26	12
Group J vs. Gordonia	7.92	6.92	1	1.26	12
Group J vs. Borrelia burgdorferi	7.92	3.17	4.75	1.26	12
Group J vs. Franciscella	7.92	3.5	4.42	1.26	12
Group J vs. Yersinia pestis	7.92	4.17	3.75	1.26	12
Group J vs. Wigglesworthia	7.92	1.25	6.67	1.26	12
Group J vs. Rickettsia bellii	7.92	1.33	6.58	1.26	12
Group J vs. Coxiella	7.92	1.67	6.25	1.26	12
Group J vs. Wolbachia pipientis	7.92	1.25	6.67	1.26	12
Group J vs. Blochmania	7.92	1.58	6.33	1.26	12
Group J vs. Buchnera aphidicola	7.92	1.25	6.67	1.26	12
Group J vs. Cardinium endosymbiont	7.92	1.25	6.67	1.26	12
Gordonia vs. Borrelia burgdorferi	6.92	3.17	3.75	1.26	12
Gordonia vs. Franciscella	6.92	3.5	3.42	1.26	12
Gordonia vs. Yersinia pestis	6.92	4.17	2.75	1.26	12
Gordonia vs. Wigglesworthia	6.92	1.25	5.67	1.26	12
Gordonia vs. Rickettsia bellii	6.92	1.33	5.58	1.26	12
Gordonia vs. Coxiella	6.92	1.67	5.25	1.26	12
Gordonia vs. Wolbachia pipientis	6.92	1.25	5.67	1.26	12
Gordonia vs. Blochmania	6.92	1.58	5.33	1.26	12
Gordonia vs. Buchnera aphidicola	6.92	1.25	5.67	1.26	12
Gordonia vs. Cardinium endosymbiont	6.92	1.25	5.67	1.26	12
Borrelia burgdorferi vs. Franciscella	3.17	3.5	-0.333	1.26	12
Borrelia burgdorferi vs. Yersinia pestis	3.17	4.17	-1	1.26	12
Borrelia burgdorferi vs. Wigglesworthia	3.17	1.25	1.92	1.26	12
Borrelia burgdorferi vs. Rickettsia bellii	3.17	1.33	1.83	1.26	12
Borrelia burgdorferi vs. Coxiella	3.17	1.67	1.5	1.26	12
Borrelia burgdorferi vs. Wolbachia pipientis	3.17	1.25	1.92	1.26	12
Borrelia burgdorferi vs. Blochmania	3.17	1.58	1.58	1.26	12
Borrelia burgdorferi vs. Buchnera aphidicola	3.17	1.25	1.92	1.26	12
Borrelia burgdorferi vs. Cardinium endosymbiont	3.17	1.25	1.92	1.26	12
Franciscella vs. Yersinia pestis	3.5	4.17	-0.667	1.26	12
Franciscella vs. Wigglesworthia	3.5	1.25	2.25	1.26	12
Franciscella vs. Rickettsia bellii	3.5	1.33	2.17	1.26	12
Franciscella vs. Coxiella	3.5	1.67	1.83	1.26	12
Franciscella vs. Wolbachia pipientis	3.5	1.25	2.25	1.26	12
Franciscella vs. Blochmania	3.5	1.58	1.92	1.26	12
Franciscella vs. Buchnera aphidicola	3.5	1.25	2.25	1.26	12
Franciscella vs. Cardinium endosymbiont	3.5	1.25	2.25	1.26	12
Yersinia pestis vs. Wigglesworthia	4.17	1.25	2.92	1.26	12
Yersinia pestis vs. Rickettsia bellii	4.17	1.33	2.83	1.26	12
Yersinia pestis vs. Coxiella	4.17	1.67	2.5	1.26	12
Yersinia pestis vs. Wolbachia pipientis	4.17	1.25	2.92	1.26	12
Yersinia pestis vs. Blochmania	4.17	1.58	2.58	1.26	12
Yersinia pestis vs. Buchnera aphidicola	4.17	1.25	2.92	1.26	12
Yersinia pestis vs. Cardinium endosymbiont	4.17	1.25	2.92	1.26	12
Wigglesworthia vs. Rickettsia bellii	1.25	1.33	-0.0833	1.26	12
Wigglesworthia vs. Coxiella	1.25	1.67	-0.417	1.26	12
Wigglesworthia vs. Wolbachia pipientis	1.25	1.25	0	1.26	12
Wigglesworthia vs. Blochmania	1.25	1.58	-0.333	1.26	12
Wigglesworthia vs. Buchnera aphidicola	1.25	1.25	0	1.26	12
Wigglesworthia vs. Cardinium endosymbiont	1.25	1.25	-3.11e-15	1.26	12
Rickettsia bellii vs. Coxiella	1.33	1.67	-0.333	1.26	12
Rickettsia bellii vs. Wolbachia pipientis	1.33	1.25	0.0833	1.26	12
Rickettsia bellii vs. Blochmania	1.33	1.58	-0.25	1.26	12
Rickettsia bellii vs. Buchnera aphidicola	1.33	1.25	0.0833	1.26	12
Rickettsia bellii vs. Cardinium endosymbiont	1.33	1.25	0.0833	1.26	12
Coxiella vs. Wolbachia pipientis	1.67	1.25	0.417	1.26	12
Coxiella vs. Blochmania	1.67	1.58	0.0833	1.26	12
Coxiella vs. Buchnera aphidicola	1.67	1.25	0.417	1.26	12
Coxiella vs. Cardinium endosymbiont	1.67	1.25	0.417	1.26	12
Wolbachia pipientis vs. Blochmania	1.25	1.58	-0.333	1.26	12
Wolbachia pipientis vs. Buchnera aphidicola	1.25	1.25	0	1.26	12
Wolbachia pipientis vs. Cardinium endosymbiont	1.25	1.25	-3.55e-15	1.26	12
Blochmania vs. Buchnera aphidicola	1.58	1.25	0.333	1.26	12
Blochmania vs. Cardinium endosymbiont	1.58	1.25	0.333	1.26	12
Buchnera aphidicola vs. Cardinium endosymbiont	1.25	1.25	-3.11e-15	1.26	12
