# Supplementary material for: Microbiomes of Blood-Feeding Arthropods: Genes Coding for Essential Nutrients and Relation to Vector Fitness and Pathogenic Infections. A Review
Source: Microorganisms. 2021 Nov 25;9(12):2433. doi: 10.3390/microorganisms9122433 (PMC8704530; doi:10.3390/microorganisms9122433)
Supplement: Supplementary file 1 [file microorganisms-09-02433-s001.zip › microorganisms-1377975 revised version supplymentary/Supplementary Material/Supplemental Table S5 Dunnets test all versus Blochmania aphidicola.xlsx]

## Sheet: Sheet1
									Table S5. Dunnet's test results comparing bacteria blood feeding vectors against a specific control non-blood feeder, Blochmania aphidicola
	Dunnett's multiple comparisons test	Mean Diff.	95.00% CI of diff.	Significant?	Summary	Adjusted P Value
	Blochmania vs. E. cloacae	-4	-8.02 to 0.0194	No	ns	0.0519
	Blochmania vs. Sphingo	-5.27	-9.29 to -1.25	Yes	**	0.0031
	Blochmania vs. S. marcescens	-5.45	-9.47 to -1.44	Yes	**	0.0019
	Blochmania vs. Pantoea	-5.18	-9.20 to -1.16	Yes	**	0.0038
	Blochmania vs. Pseudomonas	-5.55	-9.56 to -1.53	Yes	**	0.0015
	Blochmania vs. Stenotropho	-2.91	-6.93 to 1.11	No	ns	0.3044
	Blochmania vs. Rhodococcus	-5.64	-9.66 to -1.62	Yes	**	0.0012
	Blochmania vs. Gordonia	-6.27	-10.3 to -2.25	Yes	***	0.0002
	Blochmania vs. B. burgdorferi	-1.27	-5.29 to 2.75	No	ns	0.9882
	Blochmania vs. Yersinia pestis	-0.364	-4.38 to 3.66	No	ns	0.9997
	Blochmania vs. F. tularensis	-1.64	-5.66 to 2.38	No	ns	0.9245
	Blochmania vs. W. glossinidia	0	-4.02 to 4.02	No	ns	>0.9999
	Blochmania vs. Rickettsia belli	0.273	-3.75 to 4.29	No	ns	0.9997
	Blochmania vs. Wolbachia pipientis	-0.545	-4.56 to 3.47	No	ns	0.9994
	Blochmania vs. Buchnera aphidicola	-0.182	-4.20 to 3.84	No	ns	0.9999
	Blochmania vs. Cardinium endosymbiont	0.909	-3.11 to 4.93	No	ns	0.999
