# Supplementary material for: Microbiomes of Blood-Feeding Arthropods: Genes Coding for Essential Nutrients and Relation to Vector Fitness and Pathogenic Infections. A Review
Source: Microorganisms. 2021 Nov 25;9(12):2433. doi: 10.3390/microorganisms9122433 (PMC8704530; doi:10.3390/microorganisms9122433)
Supplement: Supplementary file 1 [file microorganisms-09-02433-s001.zip › microorganisms-1377975 revised version supplymentary/Supplementary Material/Supplemental Table S6 Evidence comparing enteric versus endosymbiont Rickettsia belli.xlsx]

## Sheet: Sheet1
	Table S6. Multiple comparison statistical significance enteric bacteria versus endosymbiont (Rickettsia belli) for vitamins Graphpad ANOVA
	Name	Confidence interval		Significant?		P-values
	Enterobacter cloacae vs. Rickettsia bellii	5	1.315 to 8.685	Yes	**	0.0018
	Acetobacter vs. Rickettsia bellii	3.75	0.06530 to 7.435	Yes	*	0.0435
	Staphyloccocus vs. Rickettsia bellii	4.333	0.6486 to 8.018	Yes	*	0.0111
	Acinetobacter vs. Rickettsia bellii	4.417	0.7320 to 8.101	Yes	**	0.009
	Sphingomonas vs. Rickettsia bellii	5.333	1.649 to 9.018	Yes	***	0.0007
	Serratis vs. Rickettsia bellii	6.167	2.482 to 9.851	Yes	****	<0.0001
	Pantoea vs. Rickettsia bellii	6.083	2.399 to 9.768	Yes	****	<0.0001
	Pseudomonas vs. Rickettsia bellii	7.75	4.065 to 11.43	Yes	****	<0.0001
	Stenotropho vs. Rickettsia bellii	4	0.3153 to 7.685	Yes	*	0.0248
	Rhodococcous vs. Rickettsia bellii	6.583	2.899 to 10.27	Yes	****	<0.0001
	Gordonia vs. Rickettsia bellii	5.583	1.899 to 9.268	Yes	***	0.0003
	Borrelia burgdorferi vs. Rickettsia bellii	1.833	-1.851 to 5.518	No	ns	0.7814
	Franciscella vs. Rickettsia bellii	2.167	-1.518 to 5.851	No	ns	0.5798
	Yersinia pestis vs. Rickettsia bellii	2.833	-0.8514 to 6.518	No	ns	0.2405
	Wigglesworthia vs. Rickettsia bellii	-0.08333	-3.768 to 3.601	No	ns	>0.9999
	Coxiella vs. Rickettsia bellii	0.3333	-3.351 to 4.018	No	ns	0.9997
	Wolbachia pipientis vs. Rickettsia bellii	-0.08333	-3.768 to 3.601	No	ns	>0.9999
	Two-way ANOVA	Ordinary
	Alpha	0.05
	Source of Variation	% of total variation	P value	P value summary	Significant?
	Row Factor	33.8	<0.0001	****	Yes
	Column Factor	22.36	<0.0001	****	Yes
	ANOVA table	SS (Type III)	DF	MS	F (DFn, DFd)	P value
	Row Factor	3710	17	218.3	F (17, 153) = 6.939	P<0.0001
	Column Factor	2454	9	272.7	F (9, 153) = 8.671	P<0.0001
	Residual	4812	153	31.45
	Data summary
	Number of columns (Column Factor)	10
	Number of rows (Row Factor)	18
	Number of values	180
