# Supplementary material for: Microbiomes of Blood-Feeding Arthropods: Genes Coding for Essential Nutrients and Relation to Vector Fitness and Pathogenic Infections. A Review
Source: Microorganisms. 2021 Nov 25;9(12):2433. doi: 10.3390/microorganisms9122433 (PMC8704530; doi:10.3390/microorganisms9122433)
Supplement: Supplementary file 1 [file microorganisms-09-02433-s001.zip › microorganisms-1377975 revised version supplymentary/Supplementary Material/Supplemental Table S8 Comparison amino acids.xlsx]

## Sheet: Sheet1
		Supplemental Table S8. Backup data for comparison amino acids
		Brown-Forsythe test
		F (DFn, DFd)	6.409 (9, 170)
		P value	<0.0001
		P value summary	****
		Are SDs significantly different (P < 0.05)?	Yes
		Bartlett's test
		Bartlett's statistic (corrected)	182.8
		P value	<0.0001
		P value summary	****
		Are SDs significantly different (P < 0.05)?	Yes
		ANOVA table	SS	DF	MS	F (DFn, DFd)	P value
		Treatment (between columns)	2454	9	272.7	F (9, 170) = 5.440	P<0.0001
		Residual (within columns)	8523	170	50.13
		Total	10977	179
		Data summary
		Number of treatments (columns)	10
		Number of values (total)	180
